# Supplementary material for: Different scales of gene duplications occurring at different times have jointly shaped the NBS-LRR genes in Prunus species
Source: Mol Genet Genomics. 2022 Jan 15;297(1):263–76. doi: 10.1007/s00438-021-01849-z (PMC8803762; doi:10.1007/s00438-021-01849-z)
Supplement: Supplementary file 5 — Supplementary file5 (XLSX 415 KB) [file 438_2021_1849_MOESM5_ESM.xlsx]

## Sheet: Sheet1
TableS1. Identifies of NBS-LRR genes TNL and non-TNL gene families
TNL				non-TNL
Gene1	Gene2	identity(%)		Gene1	Gene2	identity(%)
YA000890	V0020503b	91.9047		YA000722	C4003.3	99.9483
YA000890	A001116P1	79.4093		YA000722	C1304.3	98.2325
YA000933	YA000986	95.0652		YA000722	p4G109400	97.6823
YA000933	V0132349b	90.0036		YA000722	YA401084	97.4121
YA000933	V01323106b	88.4497		YA000722	g1536401	97.6113
YA000933	V0814901b	89.5176		YA000722	g12771501	97.505
YA000933	V0132361b	88.508		YA000722	A025324P1	96.8696
YA000933	V0110643b	89.8543		YA000722	g7001901	97.5911
YA000933	V0006977b	83.7495		YA000722	g3617101	97.27
YA000933	V01323119b	89.4192		YA001387	YA700725	93.0954
YA000933	A001116P1	83.9813		YA001387	V0014704b	92.3345
YA000933	V0499909b	90.6244		YA001387	p7G062500	92.1915
YA000933	V0020519b	87.149		YA001387	YA700744	91.96
YA000933	V0020503b	85.4612		YA001387	A003239P1	91.9875
YA000986	V0132349b	89.8682		YA001387	V0014707b	91.842
YA000986	V01323106b	88.4591		YA001387	V0250404b	91.3907
YA000986	V0814901b	89.4434		YA001387	YA015692	91.6381
YA000986	V0132361b	88.5264		YA001387	V0396501b	91.4723
YA000986	V0110643b	90.1799		YA001387	YA700732	91.24
YA000986	V0006977b	83.6874		YA001387	p7G063000	90.7016
YA000986	V01323119b	89.3095		YA001387	YA006121	90.0925
YA000986	A001116P1	83.9335		YA001387	p7G062200	89.834
YA000986	V0499909b	90.4242		YA001387	A014710P1	89.1962
YA000986	V0020519b	86.9582		YA001387	YA700741	88.754
YA000986	V0020503b	85.6943		YA001387	p7G062600	88.194
YA001299	V0213603m	93.4086		YA001387	A009988P1	89.2384
YA001299	YA001303	85.9174		YA001387	YA700723	91.6668
YA001299	A007323P1	85.8446		YA001387	YA700787	86.326
YA001299	A013852P1	85.702		YA001387	V0014706b	91.843
YA001303	A013852P1	97.029		YA001387	V0326117b	89.3341
YA001303	A007323P1	96.867		YA001387	YA700742	92.2805
YA001303	V0213603m	85.629		YA001387	YA700740	91.653
YA001911	p2G059000	97.582		YA001387	YA014897	87.4391
YA001911	A028255P1	97.323		YA001387	V0076454b	92.4104
YA001911	A028239P1	97.295		YA001387	p7G062900	89.5821
YA001911	YA200762	96.115		YA001788	YE800815	91.0961
YA001911	V0045120m	92.64		YA001788	YE002916	90.449
YA001911	p8G005100	78.21		YA001788	YA001793	89.356
YA001911	A015255P1	77.66		YA001788	p2G027200	89.123
YA001911	p8G046700	74.246		YA001788	A004328P1	89.09
YA001911	A005672P1	74.73		YA001788	p2G029300	88.676
YA002173	YE006166	91.721		YA001788	YE002943	89.282
YA002173	A008502P1	91.2114		YA001788	p2G029200	87.7
YA002173	p8G044400	90.8682		YA001788	A015576P1	89.946
YA002173	V0117142m	92.298		YA001788	C0187.14	91.1924
YA002173	p8G041000	88.7586		YA001788	YE002907	89.672
YA002173	YA800599	92.189		YA001788	YE800828	89.5726
YA002173	YE800638	91.6933		YA001788	YE800821	91.0203
YA002173	YA800566	92.9862		YA001788	YE004265	88.1789
YA002173	YE800640	91.6015		YA001788	YE004254	87.6948
YA002173	YA017378	87.1802		YA001788	p2G025200	87.8804
YA002173	A002794P1	92.5488		YA001788	C0187.6	91.1764
YA002173	p8G044300	86.9211		YA001788	C0022.23	89.411
YA002173	A023400P1	86.3282		YA001788	g2367901	88.3412
YA002173	YA800561	89.6741		YA001788	C1402.10	88.4005
YA002173	p6G160100	86.2474		YA001788	g6566301	88.8262
YA002173	A006091P1	86.583		YA001788	g4479501	88.9902
YA002494	V0764802m	99.4325		YA001788	g1617001	88.6604
YA003254	p1G162200	89.8308		YA001788	YA200028	88.1586
YA003254	YE100869	83.9073		YA001793	YE002916	88.203
YA003254	YE100872	86.0189		YA001793	C0022.23	98.2264
YA003254	YE003100	86.7563		YA001793	p2G025400	87.696
YA003254	V0071419b	86.4972		YA001793	A004328P1	87.1
YA003254	A003269P1	85.7765		YA001793	p2G029300	86.378
YA003254	A022384P1	85.4133		YA001793	C0187.14	88.5173
YA003254	p1G162500	85.3908		YA001793	p2G027200	87.416
YA003254	YA003256	86.3014		YA001793	YE002914	88.1532
YA003254	YE003950	85.9962		YA001793	YE800815	88.2931
YA003254	A001615P1	85.6635		YA001793	YE002943	87.6039
YA003254	p5G019000	83.9943		YA001793	g0041901	88.3542
YA003256	YE003100	94.0697		YA001793	p2G029200	86.8227
YA003256	A001615P1	88.2412		YA001793	g2367901	95.4704
YA003256	YE003950	83.0915		YA001793	YE002907	87.7714
YA003256	p5G019000	89.969		YA001793	YE800828	87.6326
YA003256	A003269P1	84.3907		YA001793	YE004265	87.2527
YA003256	YE100869	81.3381		YA001793	YE004254	86.6858
YA003256	YE100872	81.3701		YA001793	YE800821	89.3656
YA003256	V0071419b	80.0667		YA001793	p2G025200	86.8545
YA003256	A022384P1	84.6609		YA001793	g10853001	87.6046
YA003256	p1G162500	84.5956		YA001793	g6566301	95.6056
YA004046	YA500894	95.745		YA001793	g1619001	86.8463
YA004046	YE002940	94.854		YA001793	g1617001	95.1776
YA004046	YA500896	94.826		YA001793	C1402.10	87.4747
YA004046	YA500805	94.051		YA001793	C0187.6	88.8417
YA004046	YA016302	93.719		YA001793	g7967501	86.3463
YA004046	p3G009700	93.198		YA001793	V0228207b	88.4954
YA004046	YA300032	92.996		YA001793	YA200028	87.7203
YA004046	p3G010100	93.236		YA001801	YE200006	97.3096
YA004046	YE017418	94.8664		YA001801	YA200013	96.6363
YA004046	YA004049	94.7336		YA001801	YA001802	97.4901
YA004046	V0049115b	93.8017		YA001801	YA200009	97.7885
YA004046	YE007395	94.9801		YA001801	A006718P1	96.2825
YA004046	A008065P1	92.9052		YA001802	A006718P1	97.1698
YA004046	YE300096	80.429		YA001802	YA200009	97.4281
YA004046	p3G130700	94.4068		YA001802	YE200006	97.5663
YA004046	V0049116b	81.1316		YA001802	YA200013	97.4956
YA004046	YA016301	78.923		YA001809	YA017948	99.9774
YA004046	p2G101900	79.235		YA001809	YE000639	92.1688
YA004046	A014249P1	79.169		YA001809	YE000630	92.019
YA004046	YA300031	81.8079		YA001809	p2G022500	91.039
YA004049	YE002940	96.314		YA001809	p2G022400	91.814
YA004049	YA500896	95.5289		YA001809	YE000640	91.58
YA004049	YE017418	95.882		YA001809	YE017951	98.3882
YA004049	YA016302	95.4388		YA001809	A010238P1	90.06
YA004049	YA500894	95.4965		YA001809	YE000625	90.2898
YA004049	YA300032	95.1017		YA001809	YE004051	86.25
YA004049	p3G010100	94.7585		YA001809	YA003361	86.25
YA004049	YA500805	94.3783		YA001809	p2G023600	84.824
YA004049	p3G009700	94.8386		YA001809	YE004050	85.461
YA004049	YE007395	96.4013		YA001809	p2G022900	93.3422
YA004049	A008065P1	95.0603		YA001809	YE004054	91.6988
YA004049	V0049115b	95.4318		YA001809	YA003363	91.6988
YA004049	YE300096	82.1391		YA001809	YE000650	91.3804
YA004049	p3G130700	95.682		YA001809	g7973101	92.9941
YA004837	YA018430	99.8863		YA001809	g1613001	92.5629
YA004837	YA004872	99.8834		YA001809	g1612501	92.7894
YA004837	YA004864	99.9124		YA001809	g2364101	92.3401
YA004837	YE802633	88.2221		YA001809	g4473901	92.3592
YA004837	YE007639	99.2012		YA001809	YE000653	83.0413
YA004837	YE402498	90.9127		YA001809	g4867301	92.6312
YA004837	YE802670	84.0412		YA001809	g2364401	92.2229
YA004837	V0041237m	84.6943		YA001809	p2G023500	85.5193
YA004837	V0375602b	87.8965		YA001971	YA200255	92.9604
YA004837	YE802664	87.5272		YA001971	g3495701	91.401
YA004837	V0062906m	84.1932		YA001971	V0000608b	92.17
YA004837	YE003082	81.6673		YA001971	YA700289	91.49
YA004837	A033086P2	87.5584		YA001971	g3493901	91.27
YA004837	YE802718	86.9067		YA001971	YA100695	91.8853
YA004837	p1G160400	81.1344		YA001971	A015407P1	91.625
YA004837	YE402503	87.2771		YA001971	A002705P1	91.27
YA004837	A024982P1	88.638		YA001971	g3494501	90.9958
YA004837	p8G179500	87.3637		YA001971	V0000612m	93.4088
YA004837	YE802719	87.231		YA001971	p7G035600	90.6814
YA004837	V0368403m	87.4649		YA001971	A018050P1	92.0285
YA004837	YA802306	87.5117		YA001971	V0338510m	90.7474
YA004837	p8G179400	86.3451		YA001971	p7G037500	91.8849
YA004837	p8G237200	84.5444		YA001971	YA013118	93.6094
YA004837	p8G176400	86.4674		YA001971	g8850801	91.9474
YA004837	A017480P1	83.3634		YA001971	YA200249	91.2641
YA004837	YA802303	86.6579		YA001971	g8851901	91.4699
YA004837	pI001800	85.6021		YA001971	V0000630b	92.963
YA004837	YE803327	84.4313		YA001971	g3493501	91.5554
YA004837	V0041247b	86.6039		YA001971	g8475801	91.247
YA004837	YE802722	86.2688		YA001971	V0176203b	91.538
YA004837	YE802711	86.6459		YA001971	g8798801	92.3976
YA004837	YE802661	85.3963		YA001971	g11173501	91.8862
YA004837	V0634704b	80.784		YA002119	C3316.1	98.3999
YA004837	YA802308	86.5621		YA002119	V0105918m	97.4892
YA004842	A023108P2	87.6932		YA002119	p2G118000	96.1542
YA004842	V0041246m	87.5578		YA002119	C0642.14	98.3472
YA004842	YA018434	98.3211		YA002119	A000752P1	74.8276
YA004864	YA018430	99.9714		YA002119	A027982P1	74.7646
YA004864	YA004872	99.9707		YA002133	YE201356	89.7894
YA004864	YE007639	99.2492		YA002133	V0050312b	89.287
YA004864	A033086P2	87.2916		YA002133	C3441.21	89.176
YA004864	A023108P2	87.289		YA002133	V0551801b	89.064
YA004864	p8G176400	86.2994		YA002133	YE201254	89.104
YA004864	pI001800	85.8971		YA002133	YA201953	89.068
YA004864	YE402503	87.2058		YA002133	p2G117200	88.384
YA004864	YE402498	90.6104		YA002133	YA202075	87.5966
YA004864	YE802633	91.5076		YA002133	YA202068	87.557
YA004864	A024982P1	87.3768		YA002133	p2G119900	87.375
YA004864	V0375602b	88.037		YA002133	V0105925b	88.949
YA004864	V0062906m	84.1112		YA002133	V0260201b	88.7515
YA004864	YE802718	87.5597		YA002133	YA015551	90.2647
YA004864	YE802664	88.5098		YA002133	V0105908b	87.955
YA004864	p8G179500	87.9204		YA002133	YE011901	90.2637
YA004864	YE802719	87.2421		YA002133	YA202072	91.5328
YA004864	V0368403m	87.4293		YA002133	C0642.25	88.2442
YA004864	p8G179400	87.4467		YA002133	C3190.6	87.5338
YA004864	YA802306	87.4137		YA002133	YA202078	88.9182
YA004864	YA802303	87.9407		YA002133	YA002125	87.3159
YA004864	p8G237200	84.4032		YA002133	p2G117700	90.3736
YA004864	A017480P1	83.1549		YA002133	p2G117400	86.8119
YA004864	V0041247b	86.6561		YA002133	A002609P1	86.8893
YA004864	YE803327	84.2667		YA002133	C0642.18	88.9604
YA004864	YE802711	87.9743		YA002133	V0175115b	87.5912
YA004864	YE802722	86.1061		YA002133	YA015508	88.8785
YA004864	YE802661	86.1264		YA002133	V0105903b	88.5844
YA004864	YE802670	84.8531		YA002133	p2G117300	88.8375
YA004864	V0634704b	81.8903		YA002144	YE000755	98.82
YA004864	p1G160400	81.5327		YA002144	p2G011400	88.5373
YA004864	YA802308	87.0114		YA002144	p2G013800	89.2511
YA004864	V0041237m	86.3929		YA002144	A002111P1	88.9027
YA004872	YA018430	100		YA002144	YE013995	87.2188
YA004872	YE007639	99.27		YA002144	YE000814	87.5934
YA004872	A033086P2	87.2615		YA002144	p2G013900	88.4779
YA004872	A023108P2	87.289		YA002144	YE000758	89.161
YA004872	p8G176400	85.823		YA002144	p2G011000	85.9169
YA004872	pI001800	85.8335		YA002144	g9636101	89.0032
YA004872	YE402503	87.6137		YA002144	A021159P1	89.002
YA004872	YE402498	90.132		YA002144	p2G011500	89.623
YA004872	YE802633	90.8963		YA002144	V0088209b	98.0337
YA004872	A024982P1	88.3504		YA002144	YE000802	89.5888
YA004872	V0375602b	87.5937		YA002144	YA003066	91.3227
YA004872	V0062906m	84.413		YA002144	p2G014100	89.9002
YA004872	YE802718	86.928		YA002144	V0088212b	88.4044
YA004872	YE802664	87.7009		YA002144	A013950P1	89.1993
YA004872	p8G179500	87.3759		YA002144	p2G014000	86.9599
YA004872	YE802719	87.06		YA002144	V0088202b	91.7673
YA004872	V0368403m	87.1131		YA002144	A033070P1	88.4116
YA004872	p8G179400	87.316		YA002152	YE000758	90.034
YA004872	YA802306	87.0675		YA002152	p2G011500	89.712
YA004872	YA802303	87.0574		YA002152	A021159P1	89.697
YA004872	p8G237200	84.5758		YA002152	A016832P1	89.486
YA004872	V0041247b	86.5948		YA002152	p2G014000	85.4789
YA004872	YE803327	85.6512		YA002152	A013950P1	89.8323
YA004872	YE802711	87.0593		YA002152	A033070P1	88.4383
YA004872	YE802722	86.1061		YA002159	YE003734	100
YA004872	YE802661	86.2197		YA002159	YE017862	93.3109
YA004872	YE802670	85.5683		YA002159	YE003737	92.7275
YA004872	YE003082	83.0198		YA002159	YE003742	91.7909
YA004872	V0634704b	82.5622		YA002159	YA002170	91.8235
YA004872	p1G160400	81.8502		YA002159	YE001631	91.9376
YA004872	YA802308	86.7838		YA002159	C1971.9	90.6961
YA004872	V0041237m	86.85		YA002159	C2606.14	92.0841
YA005715	p8G023100	88.2749		YA002159	C3264.12	87.818
YA005715	YE800369	88.3987		YA002159	C2606.5	97.6525
YA005715	p8G023800	87.9294		YA002159	V0169502m	93.0063
YA005715	YE005093	83.2923		YA002159	YE001638	92.9893
YA005715	p8G021700	84.6957		YA002159	YE001000	92.7387
YA005715	A023571P1	82.5411		YA002159	A015673P1	91.5803
YA005715	V0616803m	81.2865		YA002159	A007370P1	91.7147
YA005715	p8G023900	80.4584		YA002159	V0020719b	92.658
YA005715	p8G023500	86.1522		YA002159	p1G047700	91.5587
YA005715	YE800357	82.6782		YA002159	p1G046700	91.3389
YA005715	YE800364	82.8948		YA002159	A012880P1	91.21
YA005715	YE800362	84.5698		YA002159	YE003754	90.9416
YA005715	YE005092	80.0567		YA002159	p1G051800	91.1496
YA005715	p8G023200	83.2286		YA002159	A028237P1	91.1034
YA005715	A016962P1	81.091		YA002159	C2265.22	89.8842
YA005715	V0625601m	80.7506		YA002159	p1G048500	90.6968
YA005717	YE800369	86.7021		YA002159	C2968.8	90.4508
YA005717	p8G023100	87.1125		YA002159	p1G048000	90.7562
YA005717	YE005093	83.838		YA002159	p1G047900	90.6899
YA005717	p8G023800	84.9135		YA002159	p1G049900	90.8713
YA005717	YE800362	89.4881		YA002159	C0200.23	91.044
YA005717	YE005092	83.9184		YA002159	YE003184	91.1319
YA005717	YE800358	83.4007		YA002159	YE003178	90.0751
YA005717	V0038408m	82.2257		YA002159	YE003187	91.3192
YA005717	V0616803m	81.8616		YA002159	YE000985	89.0298
YA005717	YE800357	82.9795		YA002159	V0020723b	92.0279
YA005717	p8G023500	84.0336		YA002159	YE000980	91.1575
YA005717	V0625601m	82.2351		YA002159	YE003173	89.9699
YA005717	V0640701b	90.0696		YA002159	YE001656	90.1779
YA006027	A014879P1	98.0846		YA002159	C1644.34	88.6974
YA006710	YE800679	100		YA002159	YE001643	88.6883
YA006710	A023993P1	94.494		YA002159	A004873P1	83.7939
YA006710	A032938P1	91.973		YA002159	A028468P1	83.7566
YA006710	YA800682	98.7889		YA002159	p1G043100	83.5697
YA006710	p8G046500	94.7304		YA002159	YE004125	83.7127
YA006710	p8G005100	77.046		YA002159	YE001050	83.6259
YA006719	YA801608	94.743		YA002159	YE003124	80.1093
YA006719	p8G112100	95.2508		YA002159	YE001035	80.2358
YA006719	p8G111500	94.7411		YA002159	YE004831	91.4785
YA006719	p8G111200	94.3096		YA002159	V0169501b	89.6092
YA006719	YE016010	99.7621		YA002159	C2431.4	91.8557
YA006719	A004990P1	93.451		YA002159	YA002162	91.5839
YA006719	YE016009	93.8537		YA002159	p1G052200	91.1343
YA006785	p2G055600	96.4928		YA002159	YE003741	89.0249
YA006785	YE200281	97.1421		YA002159	A026368P1	77.8274
YA006785	p2G018300	79.8751		YA002159	A006206P1	77.8274
YA008015	V0005461m	98.055		YA002159	p1G043700	77.9976
YA008015	YE101880	97.397		YA002159	p1G041300	80.8911
YA008015	A003716P1	96.131		YA002159	YE004108	80.5972
YA008015	YE101886	94.332		YA002159	C0159.15	80.3823
YA008015	YA800041	93.27		YA002159	YE014806	92.3196
YA008015	p1G263400	87.072		YA002159	YA002167	89.0186
YA008015	YE101879	86.948		YA002159	C0124.31	81.2371
YA008015	A006656P1	96.3199		YA002159	YE001066	82.4231
YA008015	A015769P1	96.1737		YA002162	YE003737	99.4297
YA008015	A007234P1	94.7493		YA002162	V0020723b	96.9852
YA008015	p1G263600	92.9895		YA002162	p1G051800	92.1761
YA008615	A010412P1	97.541		YA002162	YE001656	90.1777
YA008615	YE600814	99.0013		YA002162	YE001638	90.2489
YA016301	YE300096	81.033		YA002162	V0020719b	90.5841
YA016301	p2G101900	79.157		YA002162	YE001000	89.7812
YA016301	V0049116b	83.09		YA002162	p1G047900	88.966
YA016301	A014249P1	79.084		YA002162	C2431.4	89.7832
YA016301	YA016302	79.388		YA002162	C2606.5	90.7436
YA016301	p3G010100	79.002		YA002162	V0169502m	89.8272
YA016301	YE002940	79.721		YA002162	p1G046700	90.9165
YA016301	YA500894	78.975		YA002162	p1G047700	90.1892
YA016301	YA500896	79.456		YA002162	A012880P1	90.1935
YA016301	p3G009700	79.217		YA002162	A007370P1	90.2127
YA016301	YA500805	78.232		YA002162	YE003178	88.6756
YA016301	YE017418	80.377		YA002162	A015673P1	89.601
YA016301	V0049115b	79.6075		YA002162	YE003187	89.2538
YA016302	p3G010100	96.813		YA002162	YE003184	89.2596
YA016302	YE002940	94.849		YA002162	YE000980	89.3741
YA016302	p3G009700	94.273		YA002162	p1G049900	89.0476
YA016302	YA300032	94.016		YA002162	YE001643	87.6542
YA016302	YA500896	94.14		YA002162	YE003173	89.1893
YA016302	YA500894	94.173		YA002162	YE004831	90.0483
YA016302	YA500805	93.068		YA002162	C1644.34	87.6586
YA016302	YE017418	94.7583		YA002162	V0169501b	88.052
YA016302	V0049115b	97.3907		YA002162	C2968.8	89.6246
YA016302	A008065P1	94.4886		YA002162	C0200.23	89.0992
YA016302	YE007395	95.0924		YA002162	YE001631	89.0728
YA016302	YE300096	80.47		YA002162	A028237P1	89.5024
YA016302	p3G130700	95.1571		YA002162	YE003741	87.1251
YA016302	p2G101900	79.482		YA002162	p1G048000	89.3134
YA016302	A014249P1	79.417		YA002162	p1G048500	89.5144
YA016302	V0049116b	82.3916		YA002162	YE003754	89.1041
YA016743	YA800495	99.9126		YA002162	YE017862	90.0795
YA016743	YE800450	99.185		YA002162	p1G052200	88.9695
YA016743	YE800451	89.9473		YA002162	YE000985	89.6227
YA016743	p8G032400	90.0423		YA002162	YE003742	89.4772
YA016743	A012539P1	89.0946		YA002162	YA002170	89.459
YA016743	V0265913b	89.0901		YA002162	YE003734	91.457
YA016743	V0086359m	89.5514		YA002162	C2606.14	89.7622
YA016743	YE800483	88.8422		YA002162	A028468P1	83.1621
YA016743	YA800494	89.2392		YA002162	A004873P1	83.2001
YA016743	A006333P1	87.9774		YA002162	p1G043100	83.0922
YA016743	YA800461	88.8049		YA002162	YE001050	83.0284
YA016743	YA800458	88.1258		YA002162	YE004125	82.9903
YA016743	YE801483	88.84		YA002162	YE004108	81.4593
YA016743	YE801122	87.5256		YA002170	YE003742	98.8476
YA016743	p8G053300	87.9532		YA002170	YE017862	91.817
YA016743	YE800485	88.35		YA002170	YE001631	90.162
YA016743	YE800481	87.2276		YA002170	YE003737	89.8151
YA016743	V0417504m	88.4991		YA002170	C1971.9	88.96
YA016743	YA017378	84.4697		YA002170	C2431.4	99.6609
YA016743	p8G044300	84.475		YA002170	C2606.14	91.2145
YA016743	A023400P1	84.1971		YA002170	C2606.5	91.1193
YA016743	p6G160100	83.1925		YA002170	V0020719b	92.8813
YA016743	p8G031800	87.5859		YA002170	V0169502m	92.1541
YA016743	V0086349b	89.9568		YA002170	YE001638	92.53
YA016743	YA800463	87.6014		YA002170	YE000980	89.6702
YA016743	p8G034500	88.6223		YA002170	A028237P1	89.8975
YA016743	V0086307b	90.1048		YA002170	V0169501b	89.8186
YA016743	A006091P1	83.5865		YA002170	p1G047700	90.5927
YA017378	p8G044300	98.251		YA002170	YE004831	90.4632
YA017378	A025150P1	97.633		YA002170	p1G048000	89.8275
YA017378	A023400P1	97.173		YA002170	YE001000	91.6759
YA017378	YE801122	83.496		YA002170	YE001656	89.7181
YA017378	p8G053300	83.314		YA002170	YE003187	89.3602
YA017378	V0086359m	82.937		YA002170	A007370P1	89.611
YA017378	YE801483	87.219		YA002170	A012880P1	90.0442
YA017378	V0417504m	82.846		YA002170	YE003184	89.3607
YA017378	YE800483	84.204		YA002170	p1G048500	89.8753
YA017378	YE800481	85.873		YA002170	p1G046700	89.5011
YA017378	p8G032400	82.361		YA002170	A015673P1	91.3475
YA017378	YA800494	81.706		YA002170	C0200.23	89.2265
YA017378	A012539P1	83.8333		YA002170	p1G049900	88.6645
YA017378	YE800450	84.441		YA002170	C2968.8	89.5107
YA017378	YA800495	84.441		YA002170	V0020723b	89.5502
YA017378	V0265913b	84.728		YA002170	YE003178	89.9455
YA017378	p8G041000	84.7793		YA002170	p1G051800	91.277
YA017378	YA800566	86.1705		YA002170	YE001643	88.1601
YA017378	V0117142m	86.9228		YA002170	C1644.34	88.0921
YA017378	YA800458	84.4755		YA002170	p1G047900	89.2817
YA017378	A008502P1	85.1873		YA002170	YE003173	89.3538
YA017378	YA800599	87.3284		YA002170	YE003124	79.9997
YA017378	p6G160100	85.6259		YA002170	YE000985	89.676
YA017378	YA800561	85.159		YA002170	YE003754	89.1595
YA017378	A006333P1	83.4026		YA002170	YE001035	79.8778
YA017378	YA800461	85.4914		YA002170	p1G052200	89.4758
YA017378	p8G034500	84.1934		YA002170	YE001066	82.1567
YA017378	A006091P1	85.9372		YA002170	A028468P1	83.6039
YA017378	YA800463	82.9642		YA002170	YE003734	92.0813
YA018430	YE007639	99.2886		YA002170	A004873P1	83.5678
YA018430	A033086P2	87.2834		YA002170	YE004125	83.4474
YA018430	p8G176400	85.9458		YA002170	YE001050	83.4413
YA018430	pI001800	85.9334		YA002170	p1G043100	83.4175
YA018430	YE402503	86.9227		YA002170	YE004108	80.2801
YA018430	YE005742	86.1705		YA002170	YE003741	88.9889
YA018430	YE402498	89.3938		YA002170	YA002167	88.9357
YA018430	YE802633	90.1847		YA002170	p1G041300	80.6566
YA018430	A024982P1	88.3581		YA002420	YA002427	95.7041
YA018430	V0375602b	87.674		YA002420	p2G046000	91.5709
YA018430	V0062906m	84.005		YA002420	A010324P1	92.1127
YA018430	YE802718	86.9131		YA003066	p2G014100	92.0861
YA018430	YE802664	87.7511		YA003066	p2G011400	90.2123
YA018430	p8G179500	87.0384		YA003066	YE000814	90.0641
YA018430	YE802719	86.6786		YA003066	YE000755	91.7128
YA018430	V0368403m	87.2		YA003066	V0088209b	92.0334
YA018430	p8G179400	86.9809		YA003066	p2G011500	90.6401
YA018430	YA802306	87.1848		YA003066	A021159P1	89.5493
YA018430	YA802303	86.6603		YA003066	YE013995	90.0575
YA018430	p8G237200	84.2851		YA003066	p2G013800	89.5421
YA018430	A017480P1	83.1359		YA003066	A002111P1	88.7514
YA018430	V0041247b	85.8935		YA003066	YE000758	90.238
YA018430	YE803327	84.2124		YA003066	p2G013900	89.4391
YA018430	YE802711	86.649		YA003066	p2G011000	86.5934
YA018430	YE802722	86.1061		YA003066	V0088212b	88.8051
YA018430	YE802661	85.6414		YA003066	p2G014000	87.6518
YA018430	YE802670	84.9958		YA003066	V0088202b	91.8602
YA018430	YE003082	82.9212		YA003066	YE000802	91.3922
YA018430	V0634704b	81.3745		YA003066	g9636101	90.8798
YA018430	p1G160400	81.8502		YA003066	A013950P1	90.8945
YA018430	YA802308	86.3536		YA003066	A033070P1	89.7478
YA018430	V0041237m	85.8117		YA003085	p1G163700	90.7744
YA018434	YE402498	89.2377		YA003085	YE003923	85.0919
YA018434	V0041246m	86.9343		YA003085	YE003119	85.2829
YA104063	V0232744m	94.6693		YA003085	A020692P1	86.9215
YA200721	V0183616m	89.5968		YA003085	p1G164000	87.337
YA200721	p2G056100	87.0809		YA003085	A015216P1	86.5469
YA200721	V0360402m	87.4493		YA003085	YE007253	85.6095
YA200721	p2G057800	84.6615		YA003085	V0010054m	86.1984
YA200721	p2G057600	85.197		YA003085	p1G163600	86.8328
YA200721	YE200292	83.5682		YA003085	YA003088	86.0114
YA200721	p2G068900	84.6156		YA003361	YE004051	99.976
YA200721	YE003315	86.8781		YA003361	p2G023600	92.559
YA200721	YE004174	86.4629		YA003361	YE004050	93.9181
YA200734	YE200551	92.199		YA003361	YE000653	92.8129
YA200734	p2G059200	91.501		YA003361	A010238P1	90.423
YA200734	A006478P1	91.41		YA003361	YE000640	88.183
YA200762	p2G059000	96.518		YA003361	p2G022400	88.048
YA200762	A028255P1	96.258		YA003361	YE000630	85.866
YA200762	A028239P1	96.248		YA003361	YE000639	86.837
YA200762	V0045120m	93.637		YA003361	p2G022500	87.028
YA200762	p8G005100	78.484		YA003361	YA017948	86.224
YA200762	A015255P1	78.4559		YA003361	p2G023500	92.5932
YA200762	p8G046700	74.535		YA003361	YE017951	86.2726
YA200762	A005672P1	75.063		YA003361	g7973101	86.1921
YA200782	YE012918	99.165		YA003361	YE000625	89.2878
YA200782	p2G060400	96.912		YA003361	YE002931	75.59
YA200782	YE200524	99.0911		YA003361	V0030416m	75.556
YA200782	A015345P1	96.0193		YA003361	YA200037	75.496
YA200782	p6G152300	81.034		YA003361	p2G028000	75.374
YA200782	YE010026	80.993		YA003361	A015005P1	75.315
YA200782	YE401915	79.69		YA003361	p2G022900	85.3601
YA200782	YA402187	79.69		YA003363	YE004054	97.2438
YA200782	V0125108b	80.8789		YA003363	YE014000	91.7634
YA200782	A017480P1	77.071		YA003363	p2G022400	92.6018
YA200782	p8G237200	76.936		YA003363	YE000639	92.265
YA200782	V0062906m	76.931		YA003363	YE000640	92.5618
YA200782	YE601658	81.0569		YA003363	YE004991	92.1544
YA200782	YE003082	76.443		YA003363	YE017951	91.9747
YA200782	YE803327	76.19		YA003363	YE014004	93.0613
YA200782	YA601859	80.4922		YA003363	YA017948	91.6813
YA200782	YE802719	75.086		YA003363	YE000630	91.8827
YA200896	p2G055200	97.3503		YA003363	p2G022900	93.1889
YA200896	A015041P1	96.8107		YA003363	V0351521b	92.1034
YA200896	V0461301b	97.2435		YA003363	YE000650	91.6817
YA200896	V0183616m	83.0919		YA003363	p2G022500	91.1801
YA200896	A028304P2	80.3566		YA003363	g7973101	92.178
YA202206	V0211803m	93.3728		YA003363	g1613001	93.9309
YA202206	V0531406b	92.0961		YA003363	g2364101	93.6968
YA202206	YA202220	89.3559		YA003363	g1612501	92.9691
YA202206	V0103705m	88.0594		YA003363	g4473901	93.2043
YA202206	A007000P1	85.9874		YA003363	A010238P1	89.2943
YA202206	A014590P1	91.2467		YA003363	g4867301	92.3826
YA202206	YA202208	88.1385		YA003363	YE000653	86.7497
YA202206	A012634P1	84.6939		YA003363	YE000625	91.7421
YA202206	p2G126900	85.0409		YA003363	p2G067600	89.1727
YA202206	A029199P1	85.1235		YA003363	g6569401	93.1194
YA202206	p2G127000	86.2699		YA004299	YA200176	98.6164
YA202206	V0103710b	86.1634		YA004299	YA200425	97.7725
YA202206	p2G126100	84.073		YA004299	YE200106	94.1586
YA202206	p2G121000	85.7249		YA004299	YA004302	94.2194
YA202206	p2G126700	85.4133		YA004299	YE200112	93.8216
YA202206	YE201448	86.8275		YA004299	YE200107	93.3769
YA202206	p2G126300	84.4331		YA004299	YE200103	93.9821
YA202206	A002079P1	85.6281		YA004299	V0114102b	93.8507
YA202206	p2G126600	82.4999		YA004299	YE008571	92.9453
YA202206	A013453P1	77.7686		YA004299	p2G037800	92.3179
YA202206	YE011855	85.4568		YA004299	V1066202b	92.6608
YA202208	A014590P1	96.1238		YA004299	A025780P1	92.2427
YA202208	V0531406b	89.1562		YA004299	A022431P1	92.2012
YA202208	V0211803m	86.8581		YA004299	A028749P1	91.398
YA202208	p2G126900	85.5921		YA004299	YE002993	89.2897
YA202208	A007000P1	85.5519		YA004299	YE007944	88.9857
YA202208	V0103705m	86.0139		YA004299	p2G052200	87.5991
YA202208	YA202220	85.4516		YA004299	p2G043200	83.606
YA202208	YE201448	88.0152		YA004299	YA200499	83.0334
YA202208	p2G126700	84.8753		YA004299	V0394601b	83.3965
YA202208	p2G121000	84.9838		YA004299	A015905P1	87.8513
YA202208	p2G127000	86.074		YA004299	V0017013m	86.7639
YA202208	A029199P1	84.7704		YA004299	A018255P1	80.7927
YA202208	A012634P1	84.4328		YA004299	V0394602b	84.6195
YA202208	A002079P1	86.3149		YA004299	p2G040500	85.1623
YA202208	A014534P1	82.8483		YA004299	YA200501	83.7463
YA202208	p2G126400	82.7957		YA004299	YE200193	83.8761
YA202208	p2G126100	82.874		YA004299	p2G040700	85.4232
YA202208	p2G126600	84.5172		YA004299	YE200336	83.2396
YA202208	p2G135700	77.667		YA004299	YE200329	82.9791
YA202208	A013453P1	77.486		YA004299	p2G054700	80.6258
YA202208	YA202349	77.18		YA004299	YA201842	80.8662
YA202220	A007000P1	89.905		YA004299	A017922P1	80.9596
YA202220	V0211803m	87.604		YA004299	YE004197	81.5051
YA202220	p2G127000	89.513		YA004299	YA200655	81.6617
YA202220	A012634P1	86.681		YA004299	YA200527	85.2275
YA202220	p2G126900	86.417		YA004299	A001299P1	80.2634
YA202220	V0103705m	85.409		YA004299	V0010202b	80.928
YA202220	p2G121000	86.071		YA004299	A001363P1	79.8833
YA202220	p2G126700	85.86		YA004299	p2G046900	79.7962
YA202220	V0531406b	86.2736		YA004299	p4G286000	80.9083
YA202220	A014590P1	85.636		YA004302	YE200106	99.6961
YA202220	A029199P1	84.086		YA004302	YE200107	93.4543
YA202220	V0103710b	89.8366		YA004302	YE200112	93.86
YA202220	A002079P1	87.9747		YA004302	YA200176	94.185
YA202220	A014534P1	82.293		YA004302	YA200425	94.159
YA202220	p2G126400	82.262		YA004302	YE200103	93.093
YA202220	p2G126100	83.084		YA004302	YE008571	92.512
YA202220	p2G126600	86.8361		YA004302	A025780P1	92.005
YA202220	p2G126300	87.5788		YA004302	V1066202b	92.0939
YA202220	A013453P1	77.605		YA004302	V0114102b	93.062
YA202220	p2G135700	77.215		YA004302	A028749P1	91.111
YA202220	YA202349	76.88		YA004302	p2G037800	92.0367
YA202220	YE011855	87.2182		YA004302	A022431P1	91.855
YA202348	p2G135700	83.7067		YA004302	YE002993	89.483
YA202348	A013453P1	83.5479		YA004302	YE007944	89.302
YA202348	A005865P1	86.8489		YA004302	p2G052200	87.4391
YA202348	YA202349	83.4375		YA004302	V0394602b	84.1061
YA202348	YE201623	86.5928		YA004302	YA200501	83.9501
YA202348	YE201626	82.4652		YA004302	p2G040500	85.5346
YA202349	A013453P1	95.759		YA004302	p2G046300	90.0774
YA202349	p2G135700	96.866		YA004302	YE200193	83.6851
YA202349	A005865P1	87.348		YA004302	YE008573	94.0809
YA202349	YE201626	97.4972		YA004302	A024890P1	89.2013
YA202349	YE201623	86.5797		YA004302	V0096710b	91.2266
YA202349	V0211803m	77.805		YA004302	V0017013m	87.6635
YA202349	V0103705m	77.762		YA004302	A015905P1	87.5618
YA202349	V0531406b	76.85		YA004302	V0240104b	84.63
YA202349	A012634P1	77.092		YA004302	A017922P1	81.6273
YA202349	p2G127000	77.128		YA004302	YA201842	81.5072
YA202349	p2G126900	76.063		YA004302	YA200655	81.6319
YA202349	A007000P1	76.87		YA004302	YA200473	85.3825
YA202349	p2G121000	77.959		YA004302	YE004197	81.5913
YA202349	p8G185300	77.8819		YA004302	YE200329	83.347
YA202349	YE802796	77.8668		YA004302	YE200336	83.1716
YA300031	YE300096	99.1811		YA004302	YA200672	80.649
YA300031	V0049116b	99.4987		YA004302	p2G043200	84.2777
YA300031	p2G101900	81.6816		YA004302	p2G054700	80.523
YA300031	YE002940	82.0446		YA004302	YE200332	82.8
YA300031	YA500894	82.1554		YA004302	V0394601b	83.731
YA300031	YA500896	81.7399		YA004302	YA200499	83.7681
YA300031	YE017418	81.7259		YA004302	YE201246	80.102
YA300031	p3G010100	81.2051		YA004302	A006238P1	88.6368
YA300031	p3G009700	80.8316		YA004302	p2G054300	81.292
YA300031	YA500846	83.3244		YA004302	p2G040700	86.1069
YA300031	YE300094	82.6753		YA004302	YE007883	82.0298
YA300031	A002465P1	80.0315		YA004302	YE004201	81.9815
YA300032	p3G009700	95.626		YA004302	V0045106m	83.0329
YA300032	YE002940	93.946		YA004302	p2G053800	80.323
YA300032	YA500894	93.494		YA004302	A018255P1	81.8045
YA300032	YA500896	93.351		YA004302	YA200177	93.485
YA300032	YA500805	92.472		YA004302	YE004199	80.3232
YA300032	p3G010100	93.244		YA004302	YE008570	94.0915
YA300032	YE017418	93.8838		YA004302	p2G051100	82.0258
YA300032	A008065P1	96.688		YA004302	p2G054500	82.0652
YA300032	V0049115b	94.0677		YA004302	A002824P1	79.4658
YA300032	YE007395	94.4965		YA004302	p2G046700	79.3146
YA300032	p3G130700	94.692		YA004302	V0010202b	79.1647
YA300032	YE300096	80.4158		YA004302	YA200536	79.6278
YA300032	V0049116b	81.5732		YA004302	V0050106b	79.0583
YA300032	p2G101900	78.434		YA004302	A001299P1	78.8346
YA300032	A014249P1	78.306		YA004302	p2G046900	78.9406
YA402187	YE401915	99.108		YA004302	A001363P1	78.6753
YA402187	p6G152300	90.28		YA004302	YE005126	78.802
YA402187	YE010026	90.163		YA004302	YA200527	80.2901
YA402187	V0125108b	89.6289		YA004302	V1092202b	80.1507
YA402187	A005020P1	89.8733		YA004302	p2G046400	78.3139
YA402187	YE601658	90.1461		YA004302	p4G286000	81.4577
YA402187	p2G060400	79.797		YA004302	YE002997	79.659
YA402187	YE012918	79.737		YA004302	p2G046000	77.253
YA402187	YA601859	90.0326		YA004302	A010324P1	77.5813
YA402187	A017480P1	76.711		YA006038	A033072P1	92.623
YA402187	p8G237200	76.535		YA006038	YE300173	85.2575
YA402187	YE803327	75.766		YA006038	p3G016700	83.8961
YA402187	p8G179400	73.855		YA006038	YE007402	83.149
YA500633	YE500906	96.219		YA006038	g4893701	90.5058
YA500633	V0010801m	96.3216		YA006121	p7G062200	92.923
YA500633	YE800314	90.505		YA006121	A014710P1	92.04
YA500633	A027539P1	93.7378		YA006121	V0250404b	91.474
YA500633	A030355P1	93.66		YA006121	YA700744	91.263
YA500633	p8G026700	93.4967		YA006121	A009988P1	92.143
YA500633	p8G027300	92.6419		YA006121	V0396501b	90.611
YA500633	YA800364	92.3408		YA006121	V0014704b	90.461
YA500633	p8G056700	92.2398		YA006121	p7G062600	90.872
YA500633	p8G026800	91.9345		YA006121	V0014707b	90.215
YA500633	V0838701b	91.0685		YA006121	p7G062500	89.976
YA500805	YE002940	94.361		YA006121	YA015692	89.88
YA500805	YA500894	94.648		YA006121	A003239P1	89.785
YA500805	YA500896	94.276		YA006121	YA700732	90.082
YA500805	p3G009700	92.562		YA006121	YA700725	89.505
YA500805	p3G010100	92.535		YA006121	V0326117b	93.02
YA500805	YE017418	93.9521		YA006121	p7G063000	89.092
YA500805	V0049115b	93.2545		YA006121	YA700787	86.486
YA500805	YE007395	94.4928		YA006121	YA700741	86.575
YA500805	A008065P1	92.4572		YA006121	YA700723	90.1819
YA500805	YE300096	79.546		YA006121	V0014706b	88.623
YA500805	p3G130700	94.4627		YA006121	YA700742	89.1725
YA500805	A014249P1	78.8		YA006121	YA700740	89.1365
YA500805	p2G101900	78.76		YA006121	V0382314b	78.82
YA500846	YE300094	95.715		YA006121	YA014897	87.9542
YA500894	YE002940	95.265		YA006121	V0076454b	90.1818
YA500894	YA500896	95.18		YA006121	p7G062900	87.5001
YA500894	p3G009700	93.565		YA006224	YE004994	99.8935
YA500894	p3G010100	93.413		YA006224	A015576P1	92.8095
YA500894	YE017418	94.8677		YA006224	g2372101	90.6474
YA500894	V0049115b	94.3186		YA006224	g7964301	90.3184
YA500894	YE007395	95.3952		YA006224	g5533601	89.9794
YA500894	A008065P1	93.2261		YA006224	C0187.15	92.3874
YA500894	YE300096	80.459		YA007834	A017521P1	90.0036
YA500894	p3G130700	94.9046		YA007834	g8792301	92.3195
YA500894	V0049116b	81.2401		YA007834	g9888101	93.9817
YA500894	p2G101900	79.138		YA007834	g3326301	93.8379
YA500894	A014249P1	79.073		YA008484	YE101343	95.765
YA500896	YE002940	95.383		YA008484	YA100954	100
YA500896	p3G009700	93.504		YA008484	C0408.6	99.0672
YA500896	p3G010100	93.473		YA008484	p1G217900	96.3218
YA500896	YE017418	95.0898		YA008484	A008908P1	95.9943
YA500896	V0049115b	94.1672		YA008484	p1G217800	96.1049
YA500896	YE007395	95.5808		YA008484	YE001631	72.469
YA500896	A008065P1	93.3477		YA008484	YE003187	73.2053
YA500896	YE300096	79.951		YA010649	YE803034	76.332
YA500896	p3G130700	94.837		YA012844	V0053204b	96.7501
YA500896	V0049116b	81.425		YA012844	YE013562	97.2321
YA500896	p2G101900	78.812		YA012844	YE013563	81.614
YA500896	A014249P1	78.746		YA012844	p3G092700	81.504
YA500916	YE501130	98.822		YA012844	A013021P1	81.02
YA500916	V0041246m	88.017		YA012844	p4G284800	73.882
YA500916	A023108P2	89.7532		YA012844	V0050250b	73.948
YA500916	YE802676	85.469		YA012844	A022061P1	73.652
YA500916	V0037737m	85.362		YA012844	p1G545000	73.402
YA500916	YE802668	83.951		YA012844	A029525P1	74.118
YA500916	pI002300	89.6438		YA012844	YE004446	73.409
YA500916	YA802302	85.2076		YA012844	V0213616b	73.153
YA500916	YE802674	82.149		YA012844	A019451P1	73.82
YA500916	YE802662	82.7606		YA012844	g9884701	73.137
YA501302	YE501498	98.881		YA012844	g3322601	73.137
YA501302	A030031P1	96.92		YA012844	p4G285500	72.537
YA501302	p5G074600	96.921		YA012844	p4G285100	72.5
YA501302	YE501499	91.019		YA014028	YA700442	99.847
YA501302	V0037008m	90.654		YA014028	YA100012	78.4036
YA501302	p5G074700	90.112		YA014151	YA800133	100
YA501302	A018676P1	89.729		YA014151	YE800026	97.1485
YA601859	V0125108b	97.9647		YA014151	YA800140	97.109
YA601859	YE601658	97.9647		YA014151	V1094601b	96.737
YA601859	YE010026	98.0265		YA014151	YE800020	96.408
YA601859	p6G152300	96.932		YA014151	p8G009400	95.477
YA601859	A005020P1	96.6268		YA014151	A011615P1	95.542
YA601859	YE401915	90.1424		YA014151	p8G008700	95.0778
YA700789	p7G065400	88.239		YA014151	YE800036	95.5133
YA700789	p7G065500	86.9764		YA014151	YE015474	95.4524
YA800041	YE101880	93.338		YA014151	p8G009000	94.64
YA800041	V0005461m	93.098		YA014151	A024159P1	94.91
YA800041	A003716P1	92.585		YA014151	A007197P1	94.798
YA800041	YE101886	91.33		YA014151	V0937004b	94.219
YA800041	p1G263400	90.353		YA014151	YE800012	94.34
YA800041	YE101879	90.408		YA014151	YE015436	94.34
YA800041	A006656P1	92.5571		YA014151	YE015478	93.9561
YA800041	A015769P1	91.932		YA014151	YA800138	93.9561
YA800041	A007234P1	90.4457		YA014151	YA800146	93.7375
YA800041	p1G263600	90.8443		YA014151	YE800015	93.6199
YA800060	YE800109	98.191		YA014151	p8G009600	93.5814
YA800060	p8G005200	93.394		YA014151	V0268403b	94.005
YA800060	A029175P1	92.605		YA014151	YA800148	94.6392
YA800074	p8G005500	91.6717		YA014151	YA602801	75.73
YA800074	p8G005600	76.8264		YA014151	p6G199100	75.666
YA800078	p8G005600	97.1926		YA014151	p8G007600	75.145
YA800078	A003314P1	89.565		YA014151	A028760P1	75.083
YA800078	p8G005500	77.7658		YA014151	A013602P1	74.626
YA800364	A030355P1	93.3391		YA014151	YE017008	75.39
YA800364	YE800314	93.2838		YA014897	YA700740	86.057
YA800364	A027539P1	93.1802		YA014897	YA700741	94.0566
YA800364	p8G026700	93.7938		YA014897	A003239P1	87.9082
YA800364	p8G027300	94.268		YA014897	p7G062500	87.7779
YA800364	p8G056700	91.464		YA014897	YA700744	87.7846
YA800364	p8G026500	93.856		YA014897	YA700742	87.9009
YA800364	V0010801m	93.516		YA014897	p7G062200	87.1122
YA800364	p8G026800	93.2945		YA014897	p7G062600	86.6845
YA800364	YE800322	95.4595		YA014897	A014710P1	86.9092
YA800364	YE500906	93.3403		YA014897	YA700725	87.4658
YA800364	V0838701b	93.2367		YA014897	V0396501b	87.6828
YA800458	V0417504m	88.993		YA014897	V0250404b	87.2018
YA800458	YE800451	86.935		YA014897	V0014707b	87.1475
YA800458	YE800450	87.8141		YA014897	YA700732	86.8432
YA800458	YA800495	87.7304		YA014897	YA015692	86.3637
YA800458	YE800481	92.8486		YA014897	A009988P1	86.9843
YA800458	YE800483	93.0579		YA014897	p7G063000	85.9947
YA800458	YE801122	90.2012		YA014897	V0076454b	88.1464
YA800458	YE801483	89.4131		YA015050	V01196139b	92.948
YA800458	V0086349b	86.9073		YA015050	V01196146b	93.9766
YA800458	A012539P1	88.7667		YA015050	p1G524900	83.311
YA800458	V0086359m	88.8084		YA015050	g12894501	89.5303
YA800458	p8G032400	88.2039		YA015050	V0025746b	82.475
YA800458	YE800485	89.5029		YA015050	g7877701	89.3592
YA800458	YA800494	88.2105		YA015050	g8777001	81.974
YA800458	V0265913b	90.1579		YA015050	A025683P1	82.006
YA800458	p8G053300	88.8446		YA015050	g12898901	83.044
YA800458	p8G031800	88.5888		YA015050	p1G528800	81.725
YA800458	p8G044300	84.2766		YA015050	g7882401	82.9136
YA800458	p6G160100	83.3869		YA015050	g3934101	84.381
YA800458	A006333P1	87.9671		YA015050	A002553P1	84.94
YA800458	YA800461	91.0038		YA015050	g8777401	83.9832
YA800458	p8G034500	91.0298		YA015050	g11135901	81.624
YA800458	V0086307b	91.2972		YA015050	p1G529000	90.882
YA800458	A006091P1	83.581		YA015050	g12894901	81.1258
YA800458	YA800463	90.138		YA015050	g7881801	80.5337
YA800461	YE801122	91.4895		YA015551	YA202072	100
YA800461	YE801483	90.8177		YA015551	V0050312b	91.7748
YA800461	YE800451	89.8832		YA015551	C3441.21	91.5586
YA800461	YA800463	90.8394		YA015551	YE201254	91.3695
YA800461	YE800485	90.7291		YA015551	YA202075	90.4396
YA800461	p8G032400	89.4723		YA015551	YA201953	91.2887
YA800461	YE800450	88.3528		YA015551	V0551801b	90.8645
YA800461	YA800495	88.2941		YA015551	YE201356	90.2201
YA800461	YE800483	90.444		YA015551	YE011901	90.7379
YA800461	A006333P1	89.1917		YA015551	p2G117200	90.1413
YA800461	p8G053300	89.4527		YA015551	C0642.25	88.5098
YA800461	V0265913b	90.6541		YA015551	V0105908b	98.7046
YA800461	V0417504m	89.4516		YA015551	YA202068	88.802
YA800461	V0086359m	89.2583		YA015551	p2G119900	88.5309
YA800461	A012539P1	88.8626		YA015551	YA002125	88.5557
YA800461	YE800481	91.2846		YA015551	p2G117400	88.1601
YA800461	YA800494	88.5958		YA015551	V0105925b	90.5932
YA800461	p8G031800	88.5415		YA015551	A002609P1	88.0933
YA800461	p8G044300	85.6053		YA015551	V0260201b	90.7093
YA800461	A023400P1	85.1285		YA015551	p2G117700	92.2164
YA800461	p8G034500	88.9463		YA015551	C0642.18	91.075
YA800461	V0086349b	89.2137		YA015551	C3190.6	90.8101
YA800463	YE801122	92.4194		YA015551	V0175115b	89.8252
YA800463	YE800483	89.6872		YA015551	YA018055	88.6113
YA800463	p8G053300	89.9677		YA015551	A015288P1	91.471
YA800463	V0417504m	89.787		YA015551	YA015508	89.6446
YA800463	p8G031800	87.467		YA015551	YA202078	89.7781
YA800463	A012539P1	87.5591		YA015551	p2G117300	91.0189
YA800463	YA800494	86.2558		YA015551	V0105903b	88.7233
YA800463	p8G032400	87.4474		YA015551	YE802435	89.2744
YA800463	V0086359m	86.9171		YA015692	YA700723	100
YA800463	YE800485	91.4837		YA015692	V0014704b	92.557
YA800463	YE800481	92.7049		YA015692	YA700725	91.76
YA800463	YE800450	87.4566		YA015692	YA700732	92.32
YA800463	YA800495	87.3703		YA015692	V0014707b	91.573
YA800463	YE801483	91.3947		YA015692	V0250404b	91.513
YA800463	V0265913b	89.1551		YA015692	YA700744	91.407
YA800463	p8G034500	87.2966		YA015692	A003239P1	91.055
YA800463	A006333P1	87.701		YA015692	p7G062500	90.767
YA800463	V0086349b	88.2154		YA015692	V0396501b	90.562
YA800463	YE800451	87.3883		YA015692	p7G063000	90.373
YA800463	p8G044300	84.6906		YA015692	p7G062200	89.67
YA800463	A025150P1	84.2514		YA015692	A014710P1	88.672
YA800463	A023400P1	84.1272		YA015692	A009988P1	88.569
YA800463	p6G160100	83.7664		YA015692	p7G062600	87.785
YA800463	A006091P1	83.0264		YA015692	YA700741	87.869
YA800494	p8G032400	95.428		YA015692	V0326117b	89.449
YA800494	V0086359m	95.385		YA015692	V0014706b	91.499
YA800494	A012539P1	92.457		YA015692	YA700787	84.881
YA800494	YE801122	88.42		YA015692	YA700742	91.1872
YA800494	p8G031800	91.024		YA015692	YA700740	91.8141
YA800494	V0417504m	87.775		YA015692	V0076454b	92.4334
YA800494	YE800483	87.394		YA015877	C2161.2	91.3882
YA800494	p8G053300	87.399		YA017256	V0114105b	87.127
YA800494	YE800450	88.6496		YA017256	A006238P1	85.512
YA800494	YA800495	88.6216		YA017256	V0240104b	82.904
YA800494	YE800481	88.684		YA017256	V0045106m	82.548
YA800494	V0265913b	88.6486		YA017256	p2G051100	81.111
YA800494	YE800485	86.9878		YA017256	V0229606b	81.044
YA800494	YE801483	89.256		YA017256	A002461P1	80.806
YA800494	YE800451	87.8177		YA017256	A002042P1	80.428
YA800494	p8G034500	91.9374		YA017256	A010406P1	80.334
YA800494	p8G044300	84.599		YA017256	YA200179	86.7926
YA800494	A025150P1	83.153		YA017256	A032642P1	81.2204
YA800494	A023400P1	82.94		YA017520	YA200536	92.1953
YA800494	V0086349b	89.1851		YA017520	YA200538	93.4908
YA800494	p6G160100	84.9284		YA017520	YA200533	93.047
YA800494	A006333P1	89.4524		YA017520	V0050115b	91.1148
YA800494	A006091P1	85.2791		YA017520	A002824P1	93.197
YA800494	V0086307b	91.3823		YA017520	V0011606m	93.9652
YA800495	YE800450	99.293		YA017520	p2G046700	93.191
YA800495	A012539P1	88.6472		YA017520	YE200218	90.717
YA800495	YE800483	88.3462		YA017520	YA200527	91.2166
YA800495	YE801122	87.4896		YA017520	V0050119m	91.4235
YA800495	p8G053300	87.9551		YA017520	YE005126	91.8747
YA800495	p8G032400	89.2024		YA017520	YE019057	92.7421
YA800495	V0086359m	89.1496		YA017520	p2G046900	92.1455
YA800495	V0265913b	89.159		YA017520	A001363P1	91.4303
YA800495	p8G031800	87.6216		YA017520	A001299P1	90.9984
YA800495	YE800451	89.1955		YA017520	V0050106b	91.636
YA800495	YE800485	87.6794		YA017520	V0010202b	90.8066
YA800495	YE800481	87.3145		YA017520	p2G046400	90.0545
YA800495	YE801483	88.1679		YA017520	YE002997	92.344
YA800495	V0417504m	88.0845		YA017520	YE200222	91.6865
YA800495	p8G044300	84.447		YA017520	YA200546	92.9937
YA800495	A023400P1	84.173		YA017520	YE007633	93.1118
YA800495	V0086349b	89.1522		YA017520	p2G046000	91.342
YA800495	p8G034500	88.6648		YA017520	YA200543	93.1294
YA800495	p6G160100	83.3335		YA017520	A010324P1	92.3508
YA800495	A006333P1	87.0794		YA017520	YE017740	93.8618
YA800495	A006091P1	83.6778		YA017520	YE002995	93.9592
YA800561	p8G041000	95.522		YA017520	YE005122	93.1259
YA800561	V0117142m	90.2111		YA017520	YA200551	98.1241
YA800561	YA800599	88.7804		YA017520	YE200103	80.038
YA800561	A008502P1	89.4754		YA017520	YE200107	78.966
YA800561	YA800566	90.2143		YA017520	YE017743	91.8004
YA800561	YE006166	90.406		YA017520	p4G286000	76.4209
YA800561	A002794P1	89.8985		YA017948	YE000639	92.1444
YA800561	YE800640	88.4655		YA017948	YE000630	91.997
YA800561	p8G044400	87.1032		YA017948	p2G022500	91.015
YA800561	A025150P1	84.9721		YA017948	p2G022400	91.792
YA800561	A023400P1	84.875		YA017948	YE000640	91.558
YA800561	p8G044300	85.0669		YA017948	YE017951	98.3642
YA800566	A008502P1	91.614		YA017948	A010238P1	90.034
YA800566	V0117142m	91.5606		YA017948	YE000625	90.2703
YA800566	YE006166	92.8069		YA017948	YE014004	92.6471
YA800566	p8G041000	90.4383		YA017948	YE004051	86.224
YA800566	YA800599	91.3576		YA017948	p2G023600	84.8
YA800566	YE800638	91.55		YA017948	YE004050	85.435
YA800566	YE800640	90.9876		YA017948	p2G022900	93.3171
YA800566	p8G044400	91.073		YA017948	YE004054	91.6813
YA800566	A002794P1	92.2587		YA017948	YE000650	91.3574
YA800566	p6G160100	86.2569		YA017948	g7973101	92.9695
YA800566	p8G044300	85.88		YA017948	g1613001	92.5332
YA800566	A023400P1	85.2695		YA017948	g1612501	92.7418
YA800566	YE801483	86.5145		YA017948	g2364101	92.314
YA800566	YE800481	85.5023		YA017948	g4473901	92.3323
YA800566	A012539P1	84.6811		YA017948	YE000653	83.0216
YA800566	V0265913b	84.1236		YA017948	g4867301	92.6001
YA800566	A006091P1	86.5344		YA017948	g2364401	92.1938
YA800566	V0082926b	90.0863		YA017948	p2G023500	85.4934
YA800566	p8G034500	84.7535		YA018079	YE400293	99.7866
YA800566	YE800364	75.474		YA018247	g5977601	89.1573
YA800566	V1118902m	73.951		YA018247	p8G077500	90.6324
YA800583	YE006169	86.6285		YA018247	A021211P1	90.0151
YA800583	V0086304b	83.6425		YA018247	A014160P1	90.158
YA800583	V1118902m	73.168		YA018247	V0784101b	89.8969
YA800583	A010174P1	72.683		YA018247	YA801219	89.6054
YA800599	YE800640	89.5633		YA018247	YA018253	88.6334
YA800599	V0117142m	93.109		YA018247	A017546P1	91.9229
YA800599	YE800638	92.7453		YA018247	p8G077100	90.3986
YA800599	YE006166	90.7771		YA018247	YE801456	87.9471
YA800599	A008502P1	91.5301		YA018247	g0752801	89.4257
YA800599	p8G044400	88.9328		YA018247	g0753101	90.4706
YA800599	p8G041000	88.0798		YA018247	g1666601	90.2361
YA800599	A002794P1	91.7531		YA018247	p8G077200	81.1718
YA800599	p8G044300	86.9564		YA018247	p8G077600	79.6058
YA800599	A023400P1	84.3268		YA018253	V0784101b	92.5644
YA800599	p6G160100	84.0541		YA018253	YA801219	92.527
YA800599	V0265913b	84.3183		YA018253	g5977601	89.4631
YA800599	A006091P1	84.4121		YA018253	p8G077500	88.45
YA800682	YE800679	98.7923		YA018253	p8G077100	88.4652
YA800682	A023993P1	93.441		YA018253	A021211P1	88.4217
YA800682	A032938P1	91.2507		YA018253	A014160P1	88.4839
YA800682	p8G046500	93.7772		YA018253	A017546P1	88.525
YA800682	p8G005100	76.6453		YA018253	YE801456	85.5894
YA801597	YE801805	96.997		YA100012	p1G159600	89.8492
YA801597	V0062009b	96.9108		YA100012	YE100838	88.8921
YA801597	p8G110600	90.9374		YA100012	V0368703m	89.0115
YA801597	A016154P1	91.5555		YA100012	YE003074	86.3915
YA801608	p8G112100	96.132		YA100012	V0519303m	90.6609
YA801608	p8G111500	94.78		YA100012	A001371P1	83.8985
YA801608	p8G111200	94.9459		YA100012	A006543P1	88.8069
YA801608	YE016010	94.8643		YA100012	g11597801	84.7552
YA801608	YE016009	94.4687		YA100012	V0012384b	83.7001
YA801608	A004990P1	93.4753		YA100012	YA700442	79.7293
YA802302	YE802722	84.143		YA100954	C0408.6	98.504
YA802302	YE501130	85.1993		YA100954	YE101343	96.0467
YA802302	A023108P2	86.064		YA100954	p1G217900	96.3855
YA802302	V0041246m	85.7064		YA100954	p1G217800	96.2621
YA802302	YE402503	83.7186		YA100954	A008908P1	96.2203
YA802302	YE802662	80.9418		YA200009	A006718P1	97.6225
YA802303	YE802711	100		YA200009	YE200006	97.4813
YA802303	YA802306	88.4054		YA200009	YA200013	97.1866
YA802303	V0368403m	88.2255		YA200013	YE200006	98.9697
YA802303	V0375602b	89.0471		YA200013	A006718P1	96.6397
YA802303	V0041247b	88.1562		YA200026	YE014000	93.3182
YA802303	YE802670	85.378		YA200026	V0247415b	93.3796
YA802303	p8G179500	89.6644		YA200028	YE004265	92.2489
YA802303	p8G179400	89.0649		YA200028	YE002907	89.8762
YA802303	YE802722	88.6393		YA200028	YE800828	90.0691
YA802303	YE802633	88.296		YA200028	YE004254	91.1693
YA802303	YE802661	86.2496		YA200028	C1402.10	91.07
YA802303	YE802719	89.056		YA200028	p2G027200	88.697
YA802303	YE802718	88.8855		YA200028	A004328P1	88.8624
YA802303	YE802664	88.2181		YA200028	p2G025400	88.5406
YA802303	p8G237200	84.1251		YA200028	YE002914	88.0083
YA802303	A017480P1	84.2338		YA200028	C0187.14	89.2228
YA802303	YE402498	88.6538		YA200028	YE800815	88.0288
YA802303	V0062906m	83.6468		YA200028	YE002916	88.5123
YA802303	YE005742	88.6365		YA200028	p2G029200	87.0788
YA802303	YE803327	83.8244		YA200028	V0228207b	93.1207
YA802303	A024982P1	89.9718		YA200028	g0041901	87.2704
YA802303	YA802308	90.2993		YA200028	p2G029300	87.0926
YA802303	pI001800	87.5435		YA200028	C0022.23	87.6317
YA802303	A033086P2	89.0459		YA200028	YE002943	88.7001
YA802303	p8G176400	87.8537		YA200028	p2G025200	88.0357
YA802303	V0041237m	88.6592		YA200028	g6566301	87.6391
YA802303	YE402503	88.5266		YA200028	g2367901	86.6906
YA802303	YE003082	82.0473		YA200028	C0187.6	88.0873
YA802303	YE007639	87.3184		YA200028	g1619001	88.4534
YA802303	V0634704b	83.0151		YA200028	YE800821	89.1179
YA802303	p1G160400	82.6027		YA200028	g7967501	87.4668
YA802303	V0309839b	82.9019		YA200028	g10853001	86.7097
YA802306	V0368403m	98.623		YA200037	YE002931	98.965
YA802306	YE802711	88.3243		YA200037	V0030416m	98.3
YA802306	V0375602b	85.835		YA200037	A015005P1	97.586
YA802306	V0041247b	85.1429		YA200037	p2G028000	97.044
YA802306	YE802670	83.902		YA200037	g3272701	97.4192
YA802306	p8G179500	87.1794		YA200037	YE801885	75.984
YA802306	p8G179400	87.7678		YA200037	YA801675	75.99
YA802306	YE802719	86.8175		YA200037	p8G117900	75.818
YA802306	YE802722	87.517		YA200037	V0238307m	76.586
YA802306	YE802633	86.7075		YA200037	A003197P1	76.543
YA802306	YE802661	85.7002		YA200037	p2G023600	75
YA802306	A017480P1	83.911		YA200037	p2G022400	73.832
YA802306	p8G237200	83.692		YA200037	V0351521b	73.209
YA802306	YE803327	83.3813		YA200037	YE014000	72.654
YA802306	YE402503	86.8902		YA200139	YE200070	99.679
YA802306	YE802664	88.2416		YA200139	A026225P1	96.364
YA802306	V00595107b	86.1257		YA200139	p2G034400	97.158
YA802306	V0062906m	83.7015		YA200176	YA200425	99.34
YA802306	YE402498	87.2905		YA200176	YE200106	94.185
YA802306	YE802718	87.6958		YA200176	YE200103	93.8884
YA802306	YE003082	82.8687		YA200176	YE200112	93.7283
YA802306	YA802308	87.9618		YA200176	YE200107	93.6827
YA802306	A024982P1	88.6852		YA200176	YE008571	93.42
YA802306	V0041237m	86.7017		YA200176	V1066202b	92.54
YA802306	A023108P2	88.1579		YA200176	V0114102b	93.418
YA802306	YE005742	87.9507		YA200176	A025780P1	92.172
YA802306	pI001800	86.8592		YA200176	p2G037800	92.4207
YA802306	A033086P2	87.1191		YA200176	A028749P1	91.186
YA802306	p8G176400	87.0253		YA200176	A022431P1	92.1571
YA802306	YE007639	86.4567		YA200176	YE002993	89.3359
YA802306	V0634704b	81.6667		YA200176	YE007944	89.04
YA802306	V0309839b	83.4205		YA200176	p2G052200	87.55
YA802306	p1G160400	82.9232		YA200176	V0394602b	84.755
YA802308	YE802711	90.1722		YA200176	p2G046300	90.104
YA802308	V0368403m	87.9779		YA200176	YA200501	83.821
YA802308	V0041247b	86.3314		YA200176	YE200193	83.5892
YA802308	YE802722	90.5233		YA200176	p2G040500	85.3805
YA802308	V0375602b	87.2072		YA200176	A024890P1	89.4793
YA802308	YE802670	84.9255		YA200176	V0096710b	91.1594
YA802308	YE802718	88.1271		YA200176	YE008573	93.7103
YA802308	p8G179500	88.2452		YA200176	A015905P1	87.4826
YA802308	YE802661	86.0161		YA200176	V0017013m	86.9539
YA802308	YE802719	87.0509		YA200176	YA200462	85.6759
YA802308	YE402503	87.2597		YA200176	YA200655	81.587
YA802308	YE802633	88.0985		YA200176	YE004197	81.452
YA802308	YE802664	87.719		YA200176	V0240104b	84.342
YA802308	A024982P1	88.2853		YA200176	YA201842	81.586
YA802308	YE005742	87.7455		YA200176	YA200473	84.5284
YA802308	p8G176400	87.1047		YA200176	A017922P1	81.189
YA802308	A023108P2	86.8069		YA200176	YE200336	83.4093
YA802308	pI001800	86.3841		YA200176	p2G043200	85.684
YA802308	p8G179400	87.2314		YA200176	YA200499	85.11
YA802308	YE402498	88.5608		YA200176	V0394601b	85.076
YA802308	A033086P2	87.3481		YA200176	YE200329	83.107
YA802308	p8G237200	84.1304		YA200176	YE200332	82.973
YA802308	A017480P1	84.1877		YA200176	p2G054700	80.526
YA802308	YE803327	84.1464		YA200176	A006238P1	89.1402
YA802308	V0041237m	86.3668		YA200176	p2G040700	85.4702
YA802308	V0634704b	83.5103		YA200176	YA200672	80.242
YA802308	YE003082	83.6349		YA200176	YE007883	82.0783
YA802308	p1G160400	83.5971		YA200176	YE004201	81.9446
YE001239	p8G109000	75.668		YA200176	YE201246	79.819
YE001239	YE801795	75.572		YA200176	YE008570	99.9133
YE001239	p5G019000	73.136		YA200176	p2G054300	80.622
YE001239	A001615P1	73.137		YA200176	p2G053800	80.529
YE002940	p3G009700	93.95		YA200176	YA200177	94.1034
YE002940	p3G010100	94.28		YA200176	V0045106m	83.0709
YE002940	YE017418	96.2646		YA200176	V0229606b	82.312
YE002940	V0049115b	95.0662		YA200176	A018255P1	82.09
YE002940	YE007395	98.684		YA200176	YE004199	80.2032
YE002940	A008065P1	93.8772		YA200176	YA200536	80.3244
YE002940	YE300096	80.684		YA200176	YE005126	79.6876
YE002940	p3G130700	95.7207		YA200176	YA200527	81.1305
YE002940	V0049116b	81.925		YA200176	p2G054500	81.6149
YE002940	p2G101900	79.354		YA200176	A002824P1	79.8552
YE002940	A014249P1	79.289		YA200176	p2G046700	79.4173
YE003082	V0309839b	99.1118		YA200176	A001299P1	79.8595
YE003082	p8G237200	84.3446		YA200176	V0010202b	79.6679
YE003082	A017480P1	84.8603		YA200176	V0050106b	79.4887
YE003082	YE803327	84.3438		YA200176	A001363P1	79.7595
YE003082	V0062906m	84.165		YA200176	p2G046900	79.4386
YE003082	p1G160400	97.3292		YA200176	p2G046400	78.4295
YE003082	V0634704b	89.3247		YA200176	p4G286000	81.0837
YE003082	YE802670	84.1683		YA200176	YE002997	79.914
YE003082	YE802661	84.7741		YA200176	p2G046000	77.8379
YE003082	p8G179500	82.6049		YA200176	YA200546	79.5123
YE003082	YE802719	82.0034		YA200176	A010324P1	78.297
YE003082	p8G179400	81.503		YA200177	YE008571	99.9425
YE003082	YE802722	82.5449		YA200177	YE200103	95.29
YE003082	YE802633	82.3396		YA200177	YE200107	94.9387
YE003082	V0368403m	82.9704		YA200177	YE200112	94.6437
YE003082	YE802664	83.4268		YA200177	V0114102b	94.0062
YE003082	V0041237m	83.6642		YA200177	YA200425	94.165
YE003082	V0041247b	81.8674		YA200177	YE002993	89.511
YE003082	V0375602b	81.7005		YA200177	p2G046300	89.7292
YE003082	YE802711	82.376		YA200177	YE007944	89.3328
YE003082	p2G060400	76.749		YA200177	YE200106	93.4891
YE003082	YE012918	76.718		YA200177	V1066202b	92.5751
YE003082	p6G152300	77.221		YA200177	YE008573	93.7261
YE003082	YE010026	77.113		YA200177	A025780P1	92.1724
YE003082	YE802718	84.5605		YA200177	A024890P1	89.182
YE003082	YE003084	81.1597		YA200177	A022431P1	92.0973
YE003082	A024982P1	83.4312		YA200177	A028749P1	90.9951
YE003082	YE005742	83.2511		YA200177	p2G037800	92.3533
YE003082	A033086P2	82.5587		YA200177	V0017013m	87.7612
YE003082	p8G176400	82.0692		YA200177	p2G052200	88.0209
YE003082	pI001800	81.9901		YA200177	A015905P1	87.9041
YE003084	V0634704b	82.0907		YA200177	p2G040500	85.5653
YE003084	V0309839b	80.3768		YA200177	V0394602b	84.7847
YE003084	p8G237200	80.0585		YA200177	V0240104b	85.8619
YE003084	A017480P1	80.1045		YA200177	YE200193	84.9823
YE003084	YE803327	79.5818		YA200177	YA200501	85.1797
YE003084	V0062906m	80.0264		YA200177	YA200473	84.8133
YE003100	A003269P1	88.3133		YA200177	YE200336	84.417
YE003100	YE003950	83.9091		YA200177	YE200329	84.3585
YE003100	YE100869	85.7872		YA200177	A002824P1	80.8125
YE003100	YE100872	85.7632		YA200177	p2G046700	80.5518
YE003100	V0071419b	85.6349		YA200177	V0010202b	80.6203
YE003100	A001615P1	85.8172		YA200177	A001363P1	80.3052
YE003100	p5G019000	86.9716		YA200177	p2G046900	80.3113
YE003100	A022384P1	83.5252		YA200177	V0050106b	80.1521
YE003100	p1G162500	83.3462		YA200177	A001299P1	79.9828
YE003315	V0360402m	97.2008		YA200177	YE008570	93.7567
YE003315	p2G018300	91.0118		YA200177	YA200536	80.5326
YE003315	p2G055700	88.0628		YA200177	p2G046400	79.9426
YE003315	YE004174	91.3375		YA200177	p2G054700	80.7994
YE003315	A026250P1	89.4682		YA200177	A018255P1	82.0198
YE003315	A001991P1	88.2976		YA200177	A017922P1	81.6762
YE003315	p2G057800	86.3192		YA200177	YA201842	82.1231
YE003315	V0127803b	86.5172		YA200177	A006238P1	88.2926
YE003315	p2G057600	85.231		YA200177	YA200672	80.7558
YE003315	p2G068900	82.8992		YA200177	YA200527	81.1363
YE003315	YE200292	84.8177		YA200177	YE201246	80.448
YE003315	p2G057100	84.8435		YA200177	YA200655	82.0787
YE003950	A001615P1	85.3381		YA200177	YE004197	81.9982
YE003950	A003269P1	85.5639		YA200177	p2G054500	82.0924
YE003950	p5G019000	85.3664		YA200177	V0045106m	84.1391
YE003950	YE100872	83.1042		YA200177	p2G054300	80.9858
YE003950	V0071419b	82.5521		YA200177	p4G286000	81.2733
YE003950	A022384P1	86.314		YA200177	YE004199	80.7828
YE003950	p1G162500	87.0833		YA200177	p2G051100	82.605
YE004174	V0360402m	92.4681		YA200177	V1092202b	80.52
YE004174	p2G018300	90.5805		YA200177	p2G040700	85.7361
YE004174	p2G055700	88.6643		YA200177	YA200546	80.2271
YE004174	A028304P2	88.3581		YA200177	YE002997	81.4684
YE004174	A026250P1	87.84		YA200177	A010324P1	78.7511
YE004174	A001991P1	86.7734		YA200177	p2G046000	78.0678
YE004174	V0183616m	86.5246		YA200179	p2G046300	91.8191
YE004174	p2G057600	85.0174		YA200179	V0114105b	94.9109
YE004174	p2G057800	84.6993		YA200179	A024890P1	90.9487
YE004174	p2G068900	83.1988		YA200179	V0096710b	93.2659
YE004174	YE200292	85.7852		YA200179	V0240104b	86.0165
YE004174	p2G057100	84.8075		YA200179	V0229606b	83.1674
YE005092	YE800358	93.296		YA200179	p2G051100	82.9327
YE005092	V0625601m	87.7857		YA200179	A002461P1	82.2831
YE005092	YE800369	79.2598		YA200179	A010324P1	77.5155
YE005092	YE800364	83.8913		YA200179	p2G046000	77.4351
YE005092	V0038408m	82.7962		YA200218	A006331P1	94.903
YE005092	V0616803m	82.4296		YA200222	A018050P1	93.907
YE005092	p8G023200	80.9417		YA200222	YA700286	93.807
YE005092	p8G023800	81.8184		YA200222	p7G036900	93.9154
YE005092	YE005093	81.0565		YA200222	C2161.2	93.4028
YE005092	p8G021700	81.4852		YA200249	YA700289	92.5308
YE005092	p8G023100	80.7468		YA200249	A015407P1	91.4541
YE005092	V0640701b	88.7924		YA200249	A018050P1	91.9718
YE005092	YE800357	80.1954		YA200249	A002705P1	91.2478
YE005092	p8G023500	82.754		YA200249	g3493901	91.4557
YE005093	YE800357	98.752		YA200249	g3495701	91.3482
YE005093	p8G023800	88.301		YA200249	p7G035600	90.7116
YE005093	p8G023100	85.5768		YA200249	YA200255	92.3426
YE005093	YE800364	82.8559		YA200249	V0000608b	91.5088
YE005093	YE800369	82.9263		YA200249	g3494501	90.6153
YE005093	p8G021700	85.1074		YA200249	g8851901	91.0913
YE005093	A023571P1	83.2419		YA200249	V0338510m	91.6097
YE005093	V0616803m	83.4738		YA200249	p7G037500	90.5388
YE005093	V0038408m	84.0476		YA200249	g3493501	91.9805
YE005093	YE800358	80.6314		YA200249	g8850801	91.2702
YE005093	p8G023500	83.8969		YA200249	V0000612m	92.0406
YE005093	V0625601m	81.5246		YA200249	V0000630b	92.7071
YE005093	p8G023200	81.654		YA200249	V0176203b	92.2315
YE005093	A016962P1	82.1565		YA200249	YA013118	91.8361
YE005507	V0213604m	94.023		YA200249	YA100695	90.9644
YE005507	p1G550800	93.2636		YA200249	g8798801	91.7525
YE005742	YE402503	89.5806		YA200249	g8475801	90.7719
YE005742	A023108P2	89.9997		YA200249	g11174601	90.9818
YE005742	pI001800	88.2296		YA200249	g11173501	91.9411
YE005742	p8G176400	87.9944		YA200255	YA100695	92.9736
YE005742	A033086P2	89.3932		YA200255	YA700289	92.8052
YE005742	A024982P1	90.1397		YA200255	V0000608b	92.0072
YE005742	p8G179400	88.5866		YA200255	g3495701	91.2864
YE005742	p8G179500	89.1796		YA200255	g3493901	91.0618
YE005742	V0375602b	89.7117		YA200255	A015407P1	90.2722
YE005742	YE802664	89.0087		YA200255	A002705P1	90.2119
YE005742	YE802718	89.786		YA200255	V0338510m	92.2868
YE005742	YE802719	88.1052		YA200255	g3494501	90.0313
YE005742	YE802722	89.2799		YA200255	p7G035600	90.8921
YE005742	YE802661	87.5702		YA200255	V0000612m	92.8393
YE005742	YE802711	88.6214		YA200255	A018050P1	91.2909
YE005742	V0041247b	87.391		YA200255	p7G037500	92.1871
YE005742	V0368403m	87.7662		YA200255	YA013118	92.4627
YE005742	YE802670	86.8046		YA200255	g8850801	91.4294
YE005742	p8G237200	85.1791		YA200255	g8851901	91.3057
YE005742	A017480P1	85.337		YA200255	V0000630b	93.1068
YE005742	V0634704b	83.8781		YA200255	g3493501	91.0283
YE005742	V0041237m	88.6073		YA200255	V0176203b	92.5284
YE006166	p8G044400	90.624		YA200255	g8475801	91.4634
YE006166	V0117142m	93.1471		YA200255	g8798801	90.9651
YE006166	A008502P1	91.3726		YA200255	C2829.3	92.2338
YE006166	YE800638	91.0348		YA200255	g11173501	91.5187
YE006166	YE800640	91.5876		YA200425	YE200103	93.9346
YE006166	p8G041000	90.1277		YA200425	YE200106	94.181
YE006166	A002794P1	92.3367		YA200425	V1066202b	92.682
YE006166	p6G160100	85.725		YA200425	YE200112	93.8065
YE006166	YE801483	86.3677		YA200425	YE200107	93.5262
YE006166	p2G113200	91.9813		YA200425	YE008571	93.498
YE006166	A012539P1	84.646		YA200425	V0114102b	93.5474
YE006166	V0265913b	83.8387		YA200425	A025780P1	92.12
YE006166	A006091P1	85.9192		YA200425	A028749P1	91.134
YE006166	V0082926b	90.3378		YA200425	p2G037800	92.2361
YE006166	p8G034500	84.4317		YA200425	A022431P1	92.0771
YE006166	YE800364	75.348		YA200425	YE002993	89.2745
YE006169	V0086304b	86.103		YA200425	YE007944	88.9293
YE006169	p8G034900	84.8165		YA200425	p2G052200	87.607
YE006169	V1118902m	76.171		YA200425	V0394602b	84.923
YE006169	V0764802m	73.516		YA200425	p2G046300	90.0826
YE006169	p8G027100	72.416		YA200425	YA200501	83.8975
YE007395	YE017418	96.2376		YA200425	YE200193	83.7891
YE007395	p3G010100	94.6141		YA200425	p2G040500	85.4358
YE007395	p3G009700	93.9277		YA200425	A024890P1	89.4366
YE007395	A008065P1	94.6129		YA200425	V0096710b	91.1847
YE007395	V0049115b	95.2458		YA200425	YE008573	93.8238
YE007395	p3G130700	96.2977		YA200425	A015905P1	87.5237
YE007639	YE402503	86.6522		YA200425	V0017013m	86.982
YE007639	A033086P2	86.6032		YA200425	YA200462	86.1303
YE007639	p8G176400	85.4779		YA200425	YA200655	81.722
YE007639	pI001800	85.1385		YA200425	YE004197	81.688
YE007639	YE402498	89.2736		YA200425	V0240104b	84.48
YE007639	YE802633	90.5004		YA200425	YA201842	81.673
YE007639	A024982P1	88.0134		YA200425	YA200473	84.6629
YE007639	V0375602b	87.9883		YA200425	A017922P1	81.26
YE007639	YE802718	87.0138		YA200425	YE200336	83.6139
YE007639	p8G179500	86.766		YA200425	YE200329	83.1782
YE007639	YE802719	86.7254		YA200425	YE200332	83.256
YE007639	p8G179400	86.3468		YA200425	p2G040700	85.6346
YE007639	V0368403m	86.539		YA200425	p2G054700	80.5618
YE007639	YE803327	83.4646		YA200425	YE007883	82.1847
YE007639	V0041247b	85.8094		YA200425	YA200672	80.242
YE007639	YE802722	85.3026		YA200425	YE004201	82.0509
YE007639	YE802711	87.3305		YA200425	YE201246	80.0652
YE007639	YE802661	85.029		YA200425	p2G054300	80.757
YE007639	YE802670	84.2572		YA200425	YE008570	99.1928
YE007639	p1G160400	80.8795		YA200425	V0045106m	83.2687
YE007639	V0634704b	81.8873		YA200425	p2G053800	80.438
YE007639	V0041237m	85.3959		YA200425	YE004199	80.3792
YE010026	YE601658	100		YA200425	YA200536	80.1801
YE010026	p6G152300	97.606		YA200425	p2G054500	81.7222
YE010026	V0125108b	97.8198		YA200425	YE005126	79.6174
YE010026	A005020P1	97.2015		YA200425	YA200527	81.0691
YE010026	YE401915	90.376		YA200425	A002824P1	79.7003
YE010026	p2G060400	81.1419		YA200425	p2G046700	79.3654
YE010026	YE012918	81.028		YA200425	V0010202b	79.869
YE010026	A017480P1	77.02		YA200425	A001299P1	79.5973
YE010026	p8G237200	76.818		YA200425	V0050106b	79.4627
YE010026	V0062906m	76.885		YA200425	A001363P1	79.5474
YE010026	YE803327	75.774		YA200425	p2G046900	79.336
YE010026	p8G179400	74.336		YA200425	p2G046400	78.4329
YE011855	p2G121000	94.5955		YA200425	p4G286000	81.1987
YE011855	p2G126700	94.1069		YA200425	YE002997	79.8117
YE011855	A012634P1	94.6378		YA200425	p2G046000	77.6402
YE011855	p2G127000	93.2376		YA200425	YA200546	79.411
YE011855	V0371605b	94.0234		YA200462	YA200473	92.7816
YE011855	A029199P1	90.4076		YA200462	p2G040500	90.6343
YE011855	A002079P1	91.9941		YA200462	V0017013m	90.7481
YE011855	p2G126300	91.2397		YA200462	V1066202b	87.0349
YE011855	V0211803m	85.8304		YA200462	V0114102b	86.9902
YE011855	V0103705m	85.6586		YA200462	YE200112	86.6901
YE011855	p2G126100	83.9236		YA200462	YE200103	86.3808
YE011855	A007000P1	85.9668		YA200462	YE008571	86.2242
YE011855	V0103710b	92.911		YA200462	YE200107	86.5353
YE011855	p2G126600	88.8118		YA200462	YE007944	84.85
YE012918	p2G060400	97.023		YA200462	YE002993	84.7441
YE012918	YE200524	100		YA200462	p2G040700	90.0917
YE012918	A015345P1	96.2104		YA200462	YA200501	83.5543
YE012918	p6G152300	81.14		YA200462	YE200193	83.4014
YE012918	YE401915	79.683		YA200462	A017922P1	81.7539
YE012918	A017480P1	76.915		YA200462	A018255P1	82.1461
YE012918	V0062906m	76.997		YA200462	YE007883	80.9221
YE012918	p8G237200	76.78		YA200462	YE004201	80.4612
YE012918	YE803327	76.109		YA200462	p2G054300	80.8966
YE012918	YE802719	75.305		YA200462	p2G053800	80.5645
YE015785	YE401216	98.9805		YA200462	V1092202b	81.8408
YE015785	V00095105m	91.4585		YA200462	YA200536	78.1021
YE016009	p8G112100	95.1426		YA200462	YA200546	77.8059
YE016009	p8G111500	94.2488		YA200462	V0010202b	77.0674
YE016009	p8G111200	93.9667		YA200462	YA200527	77.7752
YE016009	YE016010	93.6248		YA200462	YE005126	76.8959
YE016009	A004990P1	93.75		YA200473	p2G040500	89.9019
YE016010	p8G112100	94.9237		YA200473	V0017013m	89.2924
YE016010	p8G111500	94.4181		YA200473	A028749P1	86.3311
YE016010	p8G111200	93.999		YA200473	V1066202b	85.9458
YE016010	A004990P1	93.0991		YA200473	A025780P1	85.4273
YE017418	p3G010100	94.4326		YA200473	YE008571	84.8856
YE017418	p3G009700	93.8833		YA200473	V0114102b	85.6737
YE017418	A008065P1	93.9394		YA200473	YE200106	85.3628
YE017418	V0049115b	94.7777		YA200473	YE200112	84.959
YE017418	V0049116b	80.295		YA200473	YE200103	84.673
YE017418	YE300096	81.082		YA200473	p2G052200	86.11
YE017418	p3G130700	95.6876		YA200473	YE200107	84.6871
YE017418	p2G101900	79.63		YA200473	p2G037800	85.5871
YE017418	A014249P1	79.554		YA200473	YE007944	84.4874
YE100869	YE100872	96.5407		YA200473	A022431P1	85.1209
YE100869	V0071419b	95.7383		YA200473	YE002993	84.3477
YE100869	A003269P1	85.4254		YA200473	p2G046300	85.6856
YE100869	p5G019000	82.4493		YA200473	A015905P1	86.418
YE100869	A001615P1	82.2203		YA200473	V0394602b	83.8096
YE100869	A022384P1	80.159		YA200473	p2G040700	89.517
YE100869	p1G162500	81.1943		YA200473	A024890P1	85.2469
YE100872	V0071419b	95.6704		YA200473	p2G043200	83.5928
YE100872	A003269P1	86.6198		YA200473	V0394601b	83.5813
YE100872	p5G019000	85.025		YA200473	YA200499	83.5545
YE100872	A001615P1	82.8857		YA200473	YA200501	83.1489
YE100872	A022384P1	81.6202		YA200473	YE200193	83.0724
YE100872	p1G162500	82.7996		YA200473	V0240104b	82.957
YE101879	p1G263400	97.773		YA200473	YE200336	82.2037
YE101879	YE101880	87.986		YA200473	YE200329	81.7994
YE101879	A003716P1	87.318		YA200473	p2G054700	81.428
YE101879	YE101886	87.149		YA200473	YA201842	81.0123
YE101879	V0005461m	86.751		YA200473	A017922P1	81.0603
YE101879	A006656P1	85.7477		YA200473	A018255P1	81.2298
YE101879	A015769P1	85.0858		YA200473	YA200672	81.137
YE101880	V0005461m	97.251		YA200473	YE007883	80.038
YE101880	A003716P1	96.723		YA200473	V0045106m	81.9196
YE101880	YE101886	95.267		YA200473	YE004201	79.882
YE101880	p1G263400	87.954		YA200473	YE201246	80.769
YE101880	A006656P1	97.1802		YA200473	V0229606b	80.777
YE101880	A015769P1	97.0132		YA200473	YA200655	80.4187
YE101880	A007234P1	95.3565		YA200473	YE004197	80.4176
YE101880	p1G263600	93.7309		YA200473	p2G054300	79.4968
YE101886	A003716P1	95.023		YA200473	p2G053800	79.2022
YE101886	V0005461m	94.527		YA200473	V1092202b	81.3008
YE101886	p1G263400	87.254		YA200473	YA200536	76.9817
YE101886	A006656P1	95.1612		YA200499	V0394601b	98.035
YE101886	A015769P1	95.1391		YA200499	p2G043200	96.46
YE101886	A007234P1	94.3084		YA200499	V0394602b	87.4902
YE101886	p1G263600	95.2224		YA200499	V0240104b	88.101
YE200281	p2G055600	95.8592		YA200499	YE200193	86.6174
YE200292	p2G068900	87.1718		YA200499	YA200501	86.6923
YE200292	p2G057600	87.1734		YA200499	A018255P1	82.919
YE200292	p2G057800	86.3914		YA200499	p2G052200	85.7693
YE200292	p2G057100	86.9072		YA200499	YE200336	85.3543
YE200292	V0183616m	84.2394		YA200499	YE200107	86.0796
YE200292	p2G018300	85.1707		YA200499	V0114102b	84.4934
YE200292	V0360402m	84.9808		YA200499	V1066202b	84.2763
YE200292	A026250P1	84.7337		YA200499	A025780P1	85.2127
YE200292	p2G055700	82.9027		YA200499	YE200103	84.127
YE200292	A001991P1	84.6033		YA200499	YE008571	85.228
YE200524	p2G060400	96.878		YA200499	YE200329	84.8354
YE200524	A015345P1	96.1632		YA200499	YE200112	84.1641
YE200551	p2G059200	96.697		YA200499	A015905P1	85.9432
YE200551	A006478P1	96.661		YA200499	YE200106	84.1217
YE201448	p2G126900	92.4749		YA200499	YE200332	84.7488
YE201448	A014590P1	89.5843		YA200499	A028749P1	84.719
YE201448	A002079P1	87.2988		YA200499	V0017013m	84.184
YE201448	A029199P1	86.8526		YA200499	p2G037800	83.7964
YE201448	p2G127000	86.448		YA200499	YE002993	83.5732
YE201448	V0103705m	85.1881		YA200499	A022431P1	84.8693
YE201448	p2G121000	85.1104		YA200499	YA200672	84.6362
YE201448	A012634P1	84.7989		YA200499	YA201842	83.7335
YE201448	p2G126400	84.092		YA200499	p2G040500	83.5973
YE201448	p2G126600	86.7335		YA200499	A017922P1	83.5234
YE201448	A014534P1	83.858		YA200499	YE007944	83.723
YE201448	V0371605b	85.2152		YA200499	V0229606b	84.098
YE201448	p2G126300	86.9881		YA200499	YE201246	84.5491
YE201623	A005865P1	96.8856		YA200499	p2G054700	84.101
YE201623	A013453P1	87.0985		YA200499	p2G046300	83.6539
YE201623	p2G135700	87.5884		YA200499	A024890P1	83.7461
YE201623	YE201626	85.4552		YA200499	YE007883	83.56
YE201626	A013453P1	95.0809		YA200499	YE004201	83.3425
YE201626	p2G135700	96.1102		YA200499	YE004197	82.8069
YE201626	A005865P1	86.6046		YA200499	YA200655	82.8099
YE300096	V0049116b	99.0118		YA200499	V0045106m	84.525
YE300096	p2G101900	80.224		YA200499	p2G054300	81.5545
YE300096	A014249P1	80.206		YA200499	YE004199	82.3763
YE300096	p3G010100	80.155		YA200499	p2G051100	83.507
YE300096	p3G009700	79.745		YA200499	p2G054500	82.5582
YE300096	V0049115b	80.9613		YA200499	p2G053800	81.6599
YE401216	V00095105m	93.6457		YA200499	A006238P1	82.5258
YE401915	p6G152300	90.493		YA200499	p2G040700	84.3552
YE401915	V0125108b	89.8839		YA200499	p2G053700	83.0735
YE401915	A005020P1	90.0966		YA200499	YE008573	83.5046
YE401915	YE601658	90.371		YA200501	YE200193	98.728
YE401915	p2G060400	79.838		YA200501	V0240104b	97.569
YE401915	A017480P1	76.811		YA200501	YE200103	84.727
YE401915	p8G237200	76.668		YA200501	YE200107	85.4861
YE401915	YE803327	75.75		YA200501	YE008571	84.637
YE401915	p8G179400	74.005		YA200501	YE200112	84.389
YE402498	YE802633	89.9336		YA200501	V0394602b	84.617
YE402498	p8G179500	87.7312		YA200501	p2G052200	85.287
YE402498	V0375602b	89.8623		YA200501	V1066202b	84.6188
YE402498	p8G179400	87.4826		YA200501	YE200106	83.5682
YE402498	YE802722	88.5312		YA200501	A025780P1	83.961
YE402498	YE802711	88.7708		YA200501	YE002993	83.878
YE402498	V00595107b	86.4042		YA200501	YE007944	83.629
YE402498	V0368403m	87.4805		YA200501	V0114102b	84.4935
YE402498	YE802719	87.1959		YA200501	A028749P1	83.333
YE402498	YE802661	86.2952		YA200501	p2G037800	83.975
YE402498	YE402503	87.8954		YA200501	A022431P1	83.82
YE402498	YE803327	85.2888		YA200501	YA201842	82.448
YE402498	YE802670	85.596		YA200501	A017922P1	82.286
YE402498	p8G176400	87.2366		YA200501	p2G043200	86.2648
YE402498	pI001800	88.0016		YA200501	V0394601b	86.3614
YE402498	V0037737m	84.133		YA200501	YE200336	84.1635
YE402498	YE802676	84.0625		YA200501	YA200655	81.7804
YE402498	V0041237m	87.6404		YA200501	YE004197	81.7115
YE402503	A023108P2	89.2224		YA200501	p2G040500	83.4753
YE402503	pI001800	87.5303		YA200501	YE200329	83.3836
YE402503	p8G176400	87.105		YA200501	YE200332	83.3549
YE402503	A033086P2	87.1752		YA200501	YA200672	81.381
YE402503	V0041247b	86.446		YA200501	p2G054700	81.36
YE402503	A024982P1	89.3656		YA200501	YE201246	81.151
YE402503	YE802670	85.5006		YA200501	A015905P1	86.1327
YE402503	V0375602b	88.753		YA200501	p2G054300	81.81
YE402503	V0368403m	87.0078		YA200501	V0017013m	84.3297
YE402503	YE802664	89.3242		YA200501	YE007883	82.4506
YE402503	p8G179400	88.4215		YA200501	YE004201	82.2565
YE402503	p8G179500	87.5087		YA200501	p2G053800	81.331
YE402503	YE802718	87.5937		YA200501	V0045106m	83.5195
YE402503	YE802719	86.7841		YA200501	p2G046300	83.7666
YE402503	V00595107b	86.7143		YA200501	YE004199	81.728
YE402503	YE802722	87.307		YA200501	A024890P1	83.4422
YE402503	YE802711	88.4513		YA200501	V0229606b	83.039
YE402503	YE802633	87.8595		YA200501	A018255P1	82.2197
YE402503	A017480P1	84.4352		YA200501	p2G040700	83.4401
YE402503	p8G237200	84.2847		YA200501	V0096710b	84.1938
YE402503	YE803327	86.145		YA200501	p2G051100	82.3758
YE402503	V0062906m	82.8266		YA200501	p2G054500	82.5245
YE402503	YE802661	86.0111		YA200501	A006238P1	82.6506
YE402503	V0634704b	81.8254		YA200501	YE008573	83.2298
YE402503	V0041237m	86.9718		YA200501	V1092202b	81.4517
YE500906	V0010801m	96.7954		YA200501	p4G286000	82.0921
YE500906	YE800314	90.9039		YA200501	V0010202b	78.4007
YE500906	A030355P1	93.8296		YA200501	YE008570	84.8753
YE500906	A027539P1	93.6985		YA200501	V0050106b	77.6953
YE500906	p8G026700	93.6646		YA200501	YA200536	78.4402
YE500906	p8G027300	93.19		YA200501	p2G053700	80.894
YE500906	p8G026500	93.2783		YA200501	YE005126	77.3388
YE500906	p8G056700	92.7422		YA200501	YA200527	77.9527
YE500906	p8G026800	92.3648		YA200527	YE005126	94.7631
YE500906	V0838701b	91.9984		YA200527	V0050119m	95.0788
YE500906	YE800322	94.6239		YA200527	YE200218	91.807
YE501130	V0041246m	88.501		YA200527	YE019057	92.898
YE501130	A023108P2	90.2364		YA200527	YA200533	92.218
YE501130	YE802676	88.5296		YA200527	V0050115b	91.217
YE501130	V0037737m	88.4078		YA200527	YA200536	91.4898
YE501130	YE802668	83.79		YA200527	YA200538	92.1843
YE501130	pI002300	89.9097		YA200527	V0050106b	92.5675
YE501130	YE802674	82.0929		YA200527	V0011606m	92.6622
YE501130	YE802662	82.7702		YA200527	V0010202b	90.8331
YE501498	A030031P1	97.011		YA200527	A002824P1	91.275
YE501498	p5G074600	96.982		YA200527	A001363P1	90.1523
YE501498	YE501499	90.934		YA200527	p2G046900	90.157
YE501498	V0037008m	90.541		YA200527	p2G046700	90.7898
YE501498	p5G074700	89.94		YA200527	A001299P1	89.2406
YE501498	A018676P1	89.619		YA200527	p2G046400	88.948
YE501499	V0037008m	98.615		YA200527	YE002997	91.8272
YE501499	p5G074700	97.441		YA200527	YE200222	90.0415
YE501499	A018676P1	97.383		YA200527	YE007633	92.6392
YE501499	A030031P1	90.702		YA200527	YA200546	91.768
YE501499	p5G074600	90.89		YA200527	YA200543	92.4481
YE600814	A010412P1	97.8262		YA200527	YE017740	92.1674
YE601658	V0125108b	97.8161		YA200527	YE005122	92.912
YE601658	p6G152300	97.6291		YA200527	YE002995	92.1674
YE601658	A005020P1	97.2048		YA200527	YE002993	81.5179
YE601658	p8G237200	76.4054		YA200527	YE007944	81.5701
YE601658	V0309839b	76.5722		YA200527	YA200551	91.3255
YE601658	YE803327	75.4586		YA200527	YE200103	80.994
YE800106	p8G005500	96.0046		YA200527	A022431P1	80.4229
YE800106	A003314P1	83.9135		YA200527	YE200107	79.7304
YE800107	p8G005300	97.1174		YA200527	A028749P1	79.8603
YE800109	p8G005200	93.483		YA200527	YE200112	80.9638
YE800109	A029175P1	92.663		YA200527	YE008571	80.3568
YE800314	A027539P1	94.554		YA200527	p2G037800	80.3163
YE800314	p8G026700	94.359		YA200527	YE200106	80.7032
YE800314	A030355P1	94.355		YA200527	YE017743	91.706
YE800314	p8G026500	92.648		YA200527	V0114102b	79.7869
YE800314	p8G056700	91.757		YA200527	p4G286000	77.2004
YE800314	V0010801m	91.41		YA200527	YE200193	78.167
YE800314	p8G027300	93.967		YA200527	YA200655	78.5213
YE800314	p8G026800	92.0572		YA200527	YE004197	78.4265
YE800314	YE800322	92.8018		YA200527	p2G052200	77.9313
YE800314	p8G027100	94.5789		YA200527	YA201842	77.4731
YE800314	V0838701b	92.6121		YA200527	p2G053700	77.8929
YE800322	A030355P1	92.8966		YA200527	p2G053800	77.5067
YE800322	A027539P1	92.8349		YA200527	p2G040500	77.8788
YE800322	p8G056700	95.0451		YA200527	YE200336	78.5549
YE800322	p8G026700	92.6119		YA200527	YE007883	78.2307
YE800322	V0010801m	95.0035		YA200527	YA200672	75.75
YE800322	p8G027300	94.7945		YA200527	YE200329	78.3071
YE800322	p8G026500	93.9578		YA200527	V0240104b	76.7403
YE800322	p8G026800	92.7677		YA200527	A024890P1	81.4034
YE800322	p8G027100	92.3689		YA200527	YE004201	78.0563
YE800322	V0838701b	94.4219		YA200527	YE200332	77.6671
YE800357	p8G023800	87.5		YA200527	p2G046300	81.0918
YE800357	p8G023100	85.3508		YA200527	A015905P1	78.1008
YE800357	YE800364	82.5376		YA200527	YE004199	78.2444
YE800357	p8G021700	85.1685		YA200527	V0096710b	81.0017
YE800357	YE800369	82.4699		YA200527	V0017013m	77.8389
YE800357	A023571P1	82.6969		YA200533	YA200538	94.379
YE800357	p8G023500	83.4654		YA200533	YE019057	93.55
YE800357	V0616803m	82.8911		YA200533	V0050119m	92.5238
YE800357	V0625601m	81.477		YA200533	V0011606m	94.754
YE800357	V0038408m	83.2865		YA200533	YE005126	92.9788
YE800357	p8G023200	80.8442		YA200533	YA200536	92.3899
YE800357	A016962P1	81.209		YA200533	V0050115b	92.5301
YE800357	YE800358	79.7917		YA200533	p2G046700	92.244
YE800358	V0625601m	87.0564		YA200533	A002824P1	91.993
YE800358	YE800369	79.702		YA200533	V0050106b	91.692
YE800358	YE800364	83.8146		YA200533	A001299P1	91.686
YE800358	V0616803m	83.4594		YA200533	p2G046900	91.481
YE800358	p8G023200	82.2419		YA200533	YE200218	91.2105
YE800358	V0038408m	83.1524		YA200533	A001363P1	91.23
YE800358	p8G023800	81.4096		YA200533	V0010202b	91.39
YE800358	p8G021700	81.6148		YA200533	p2G046400	91.1668
YE800358	p8G023100	80.665		YA200533	YE200222	93.2394
YE800358	V0640701b	87.6531		YA200533	YE002997	93.1572
YE800358	p8G023500	83.6371		YA200533	YA200546	93.7843
YE800358	YE800362	83.1163		YA200533	YE007633	94.1069
YE800362	p8G023200	82.8383		YA200533	p2G046000	91.841
YE800362	p8G023100	85.5564		YA200533	YE017740	94.3163
YE800362	V0640701b	88.5143		YA200533	A010324P1	92.5975
YE800364	p8G023800	84.5949		YA200533	YA200543	93.966
YE800364	p8G023200	88.8891		YA200533	YE005122	93.7305
YE800364	V0038408m	84.3608		YA200533	YE002995	94.3108
YE800364	V0616803m	83.9215		YA200533	YE200103	80.3934
YE800364	A023571P1	83.0245		YA200533	YA200551	92.7919
YE800364	V1118902m	83.997		YA200533	YE200107	79.0311
YE800364	V0625601m	82.929		YA200533	p4G286000	76.774
YE800364	p8G023100	83.836		YA200533	YE017743	92.9103
YE800364	p8G023900	83.1387		YA200536	YE200218	92.7672
YE800364	p8G021700	83.3916		YA200536	V0050115b	92.4475
YE800364	YE800369	82.7683		YA200536	YA200538	93.4546
YE800364	A010174P1	88.8528		YA200536	YE019057	93.1925
YE800364	p8G023500	86.4116		YA200536	V0050119m	91.9958
YE800364	p8G022800	78.652		YA200536	YE005126	92.2767
YE800364	p8G023700	88.1445		YA200536	V0050106b	92.8787
YE800364	p6G160100	76.35		YA200536	V0011606m	93.1115
YE800364	V0640701b	83.4663		YA200536	A001299P1	91.252
YE800364	p8G027300	73.06		YA200536	p2G046700	92.304
YE800369	p8G023100	86.429		YA200536	A002824P1	92.1209
YE800369	p8G023800	87.1383		YA200536	p2G046900	91.2178
YE800369	p8G021700	82.9861		YA200536	A001363P1	90.8372
YE800369	p8G023200	82.8814		YA200536	V0010202b	90.9199
YE800369	p8G023500	85.9637		YA200536	p2G046400	89.6907
YE800369	V0616803m	81.371		YA200536	YE002997	92.3636
YE800369	V0038408m	81.1324		YA200536	YE200222	91.548
YE800369	V0625601m	80.0841		YA200536	p2G046000	91.632
YE800450	A012539P1	88.754		YA200536	YA200546	92.7431
YE800450	YE800483	88.4013		YA200536	YE007633	92.9247
YE800450	YE801122	87.5717		YA200536	YE017740	93.8739
YE800450	p8G053300	87.9584		YA200536	A010324P1	92.6884
YE800450	p8G032400	89.1745		YA200536	YE005122	93.7913
YE800450	V0086359m	89.15		YA200536	YA200543	93.0334
YE800450	V0265913b	89.299		YA200536	YE002995	93.805
YE800450	p8G031800	87.7		YA200536	YE007944	81.9193
YE800450	YE800451	89.6393		YA200536	YE002993	82.2976
YE800450	YE800485	87.6924		YA200536	YE200103	80.218
YE800450	YE800481	87.2151		YA200536	YA200551	91.9997
YE800450	YE801483	88.1712		YA200536	YE200112	79.931
YE800450	V0417504m	88.0842		YA200536	YE200107	79.1527
YE800450	p8G044300	84.411		YA200536	YE008571	80.0197
YE800450	A023400P1	84.137		YA200536	A025780P1	79.4164
YE800450	V0086349b	89.1826		YA200536	A022431P1	79.6903
YE800450	p8G034500	88.7357		YA200536	YE200106	79.6278
YE800450	p6G160100	83.1399		YA200536	A028749P1	79.5596
YE800450	A006333P1	87.5721		YA200536	p2G037800	79.6138
YE800450	A006091P1	83.5064		YA200536	V0114102b	79.2886
YE800451	V0086349b	91.7619		YA200536	YE017743	92.0557
YE800451	V0417504m	86.79		YA200536	p4G286000	76.8027
YE800451	p8G032400	88.9199		YA200536	YE200193	78.3048
YE800451	V0086359m	88.3622		YA200536	YA201842	77.8154
YE800451	YE800483	87.5628		YA200536	p2G040500	77.226
YE800451	A012539P1	88.026		YA200536	YA200672	76.1511
YE800451	V0086304b	89.465		YA200536	YE200336	78.3435
YE800451	V0265913b	89.6112		YA200536	V0240104b	77.4593
YE800451	YE801483	88.0063		YA200536	A024890P1	81.0695
YE800451	YE801122	87.3753		YA200536	YE200329	77.9619
YE800451	YE800485	87.2147		YA200536	p2G046300	81.2341
YE800451	YE800481	87.7573		YA200536	YE200332	76.9469
YE800451	p8G053300	87.2695		YA200536	V0017013m	77.1733
YE800451	p8G031800	87.8441		YA200536	V0096710b	79.9385
YE800451	A006333P1	88.0375		YA200538	YE019057	93.015
YE800451	p8G034500	89.3391		YA200538	p2G046700	92.42
YE800481	YE801122	92.7129		YA200538	V0050115b	92.884
YE800481	V0417504m	92.2539		YA200538	V0011606m	94.147
YE800481	YE800485	92.6448		YA200538	V0050106b	92.3928
YE800481	YE800483	91.2017		YA200538	A002824P1	91.993
YE800481	YE801483	93.5025		YA200538	V0050119m	92.3275
YE800481	p8G053300	90.4364		YA200538	YE005126	92.7644
YE800481	A012539P1	89.051		YA200538	p2G046900	91.911
YE800481	V0265913b	90.3606		YA200538	A001363P1	91.675
YE800481	p8G032400	89.2469		YA200538	A001299P1	91.586
YE800481	V0086359m	89.5592		YA200538	YE200218	91.5866
YE800481	p8G031800	90.0241		YA200538	p2G046400	91.035
YE800481	p8G044300	85.801		YA200538	V0010202b	90.778
YE800481	A023400P1	85.131		YA200538	YE002997	94.6416
YE800481	p6G160100	86.8807		YA200538	YE200222	93.0659
YE800481	p8G034500	88.4241		YA200538	YA200546	94.4315
YE800481	V0086349b	88.6048		YA200538	p2G046000	91.46
YE800481	A006333P1	90.4231		YA200538	YE007633	94.0543
YE800481	V0086307b	91.4687		YA200538	YE017740	98.9229
YE800481	A006091P1	87.1982		YA200538	YA200543	94.2564
YE800483	YE801122	89.533		YA200538	A010324P1	92.4493
YE800483	p8G053300	89.179		YA200538	YE002995	98.8644
YE800483	V0417504m	88.337		YA200538	YE005122	93.3654
YE800483	p8G032400	87.899		YA200538	YE200103	80.3061
YE800483	V0086359m	87.976		YA200538	YA200551	93.9809
YE800483	A012539P1	87.869		YA200538	YE200107	78.9675
YE800483	V0265913b	92.0867		YA200538	YE017743	94.4833
YE800483	YE800485	89.9099		YA200538	p4G286000	76.6789
YE800483	YE801483	89.5156		YA200543	YE007633	100
YE800483	p8G031800	87.386		YA200543	YE019057	93.084
YE800483	p8G044300	84.204		YA200543	YE005126	92.8882
YE800483	A025150P1	83.785		YA200543	V0050119m	92.9108
YE800483	A023400P1	83.656		YA200543	YE200222	91.7227
YE800483	V0086349b	89.9521		YA200543	YA200546	93.7097
YE800483	p8G034500	88.6798		YA200543	A001363P1	91.9095
YE800483	p6G160100	83.3003		YA200543	p2G046900	91.8835
YE800483	A006333P1	87.9471		YA200543	A002824P1	92.1021
YE800483	YE800638	84.6006		YA200543	V0050115b	93.3421
YE800483	A006091P1	83.6363		YA200543	p2G046400	90.8789
YE800485	YE801122	91.6352		YA200543	V0010202b	90.8892
YE800485	V0417504m	90.3522		YA200543	V0050106b	93.0455
YE800485	YE801483	90.8132		YA200543	YE200218	92.4926
YE800485	p8G053300	90.0479		YA200543	YE002997	92.8936
YE800485	p8G032400	87.4467		YA200543	p2G046700	91.4734
YE800485	V0265913b	90.0606		YA200543	YE017740	94.0523
YE800485	A012539P1	87.3152		YA200543	YE002995	94.0385
YE800485	V0086359m	87.4294		YA200543	A001299P1	90.8184
YE800485	p8G031800	86.5741		YA200543	A010324P1	91.6275
YE800485	V0086349b	87.6656		YA200543	V0011606m	94.4586
YE800485	p6G160100	85.2444		YA200543	p2G046000	91.0539
YE800485	A006333P1	87.4254		YA200543	YE005122	93.3063
YE800638	YE800640	91.0494		YA200543	YA200551	92.8503
YE800638	V0117142m	92.967		YA200543	YE200103	80.2608
YE800638	p8G044400	91.1145		YA200543	YE200107	78.1297
YE800638	A008502P1	91.8627		YA200543	YE017743	92.5302
YE800638	p8G041000	89.2241		YA200546	YE200222	92.9199
YE800638	A002794P1	93.0329		YA200546	YE002997	93.1217
YE800638	YE801483	86.299		YA200546	YE019057	92.9503
YE800638	A012539P1	84.6121		YA200546	V0050106b	93.0911
YE800638	V0265913b	84.5478		YA200546	YE007633	93.5198
YE800640	V0117142m	90.0206		YA200546	V0050119m	91.8183
YE800640	A008502P1	90.0239		YA200546	p2G046700	91.7532
YE800640	p8G041000	87.8048		YA200546	YE005126	92.3705
YE800640	p8G044400	91.0348		YA200546	V0050115b	92.3349
YE800640	A002794P1	91.5107		YA200546	V0011606m	93.5176
YE800640	p6G160100	85.4427		YA200546	p2G046400	90.8693
YE800679	A023993P1	94.405		YA200546	A002824P1	91.4188
YE800679	A032938P1	91.829		YA200546	p2G046900	91.1739
YE800679	p8G046500	94.637		YA200546	A001299P1	90.5576
YE800679	p8G005100	77.046		YA200546	V0010202b	90.5376
YE801122	V0417504m	91.566		YA200546	A001363P1	90.7468
YE801122	p8G053300	90.914		YA200546	p2G046000	91.7956
YE801122	p8G032400	88.549		YA200546	YE200218	91.2971
YE801122	A012539P1	89.211		YA200546	A010324P1	91.9301
YE801122	V0086359m	88.255		YA200546	YE017740	94.7286
YE801122	YE801483	92.8652		YA200546	YE002995	94.7631
YE801122	p8G031800	88.306		YA200546	YE005122	93.5382
YE801122	V0265913b	89.8481		YA200546	YA200551	93.2495
YE801122	p8G044300	83.419		YA200546	p4G286000	75.7744
YE801122	A025150P1	83.028		YA200546	YE007944	81.5731
YE801122	A023400P1	82.828		YA200546	YE200103	79.772
YE801122	p8G034500	88.6136		YA200546	YE002993	81.3997
YE801122	V0086349b	88.4057		YA200546	YE008571	79.5487
YE801122	A006333P1	88.7035		YA200546	YE017743	93.1492
YE801122	A006091P1	84.7753		YA200546	A028749P1	78.9061
YE801483	V0417504m	91.3476		YA200546	YE200112	79.6061
YE801483	p8G053300	90.8405		YA200546	YA200672	75.7771
YE801483	p8G032400	90.3246		YA200546	YE200107	78.5325
YE801483	V0265913b	90.3896		YA200546	YE200336	76.2659
YE801483	A012539P1	88.7823		YA200546	p2G046300	80.8545
YE801483	V0086359m	88.6583		YA200546	V0114102b	79.2015
YE801483	V0086304b	91.079		YA200546	YE200329	76.0701
YE801483	p8G044300	87.444		YA200546	YA201842	76.8509
YE801483	p8G031800	89.2866		YA200546	V0096710b	80.3203
YE801483	A023400P1	87.036		YA200546	p2G040500	77.0912
YE801483	p6G160100	87.9066		YA200546	V0045106m	77.1782
YE801483	V0086349b	88.8444		YA200655	YE004197	97.5866
YE801483	A006333P1	90.0281		YA200655	YA201842	91.8385
YE801483	p8G034500	88.3039		YA200655	p2G054300	90.8202
YE801483	p8G034900	88.1649		YA200655	A017922P1	90.1767
YE801483	A006091P1	86.1868		YA200655	YE007883	90.8748
YE801483	V0086307b	91.3263		YA200655	YE004201	90.7724
YE801795	p8G109200	94.947		YA200655	p2G053800	86.9214
YE801795	p8G108500	94.585		YA200655	p2G051100	92.0513
YE801795	V0329202m	95.259		YA200655	YA200672	85.4314
YE801795	p8G109500	93.735		YA200655	p2G054700	85.54
YE801795	p8G109000	90.188		YA200655	YE201246	85.2198
YE801795	V0296006b	94.8089		YA200655	A018255P1	90.2712
YE801805	V0062009b	97.2994		YA200655	YE004199	87.8913
YE801805	p8G110600	91.0768		YA200655	YE200336	87.0306
YE801805	A016154P1	91.7037		YA200655	YE200329	86.7834
YE801808	p8G110800	96.3852		YA200655	YE200332	86.2947
YE802633	YE802719	88.8923		YA200655	V0394602b	82.66
YE802633	p8G179500	87.3575		YA200655	V0229606b	87.82
YE802633	V0041247b	87.9707		YA200655	V1066202b	81.882
YE802633	V0375602b	88.5162		YA200655	YE200112	82.285
YE802633	YE802664	89.1683		YA200655	p2G052200	82.609
YE802633	p8G179400	87.2685		YA200655	YE008571	82.038
YE802633	YE802711	88.6409		YA200655	A025780P1	81.863
YE802633	YE802722	88.0455		YA200655	V0045106m	86.6518
YE802633	YE802661	87.0927		YA200655	YE200193	81.778
YE802633	V0368403m	86.5854		YA200655	YE200107	82.5319
YE802633	YE802718	89.8715		YA200655	YE200103	81.696
YE802633	A033086P2	88.511		YA200655	YE200106	81.6933
YE802633	YE803327	84.1707		YA200655	A022431P1	81.911
YE802633	V0634704b	81.9439		YA200655	V0114102b	81.792
YE802633	V0041237m	87.91		YA200655	A028749P1	81.255
YE802633	YE802670	87.9574		YA200655	p2G054500	89.315
YE802633	A024982P1	88.9487		YA200655	p2G037800	81.574
YE802633	p8G176400	87.1507		YA200655	YE007944	81.004
YE802633	pI001800	87.3093		YA200655	YE002993	80.979
YE802633	p1G160400	83.1694		YA200655	V1092202b	86.3267
YE802633	V0309839b	82.0797		YA200655	V0240104b	82.172
YE802661	YE802670	90.6463		YA200655	p2G043200	83.2122
YE802661	YE802711	86.4436		YA200655	p2G040500	80.7197
YE802661	V0041247b	84.4941		YA200655	V0394601b	82.9417
YE802661	p8G179500	87.157		YA200655	p2G053700	86.9669
YE802661	p8G179400	87.0344		YA200655	A015905P1	82.4223
YE802661	V0368403m	85.6794		YA200655	V0017013m	81.7444
YE802661	YE802722	86.4002		YA200655	p2G046300	81.3628
YE802661	V0041237m	88.1635		YA200655	A024890P1	80.9946
YE802661	V0375602b	87.4592		YA200655	p4G286000	89.6227
YE802661	V0634704b	83.6766		YA200655	p2G040700	80.7904
YE802661	YE802718	87.0783		YA200655	YE008573	82.5699
YE802661	YE802719	86.6779		YA200655	A006238P1	80.1921
YE802661	p1G160400	85.4924		YA200655	V0050115b	77.7013
YE802661	YE802664	87.2614		YA200655	YE200218	77.3612
YE802661	V0062906m	81.0864		YA200655	V0050119m	77.8774
YE802661	A017480P1	81.0106		YA200655	A002824P1	77.4335
YE802661	p8G237200	80.6836		YA200655	YE005126	77.5606
YE802661	A033086P2	86.9282		YA200655	V0050106b	77.8867
YE802661	A024982P1	87.3435		YA200655	V0011606m	77.6225
YE802661	YE803327	81.8063		YA200655	p2G046700	77.0592
YE802661	pI001800	85.318		YA200655	p2G046900	77.1954
YE802661	p8G176400	86.1111		YA200655	A001363P1	77.1221
YE802661	V0309839b	84.7019		YA200655	YE019057	77.0806
YE802662	YE802674	94.4791		YA200655	A001299P1	76.5689
YE802662	YE802676	89.635		YA200655	V0010202b	76.799
YE802662	V0037737m	89.6483		YA200655	A010324P1	76.5071
YE802662	YE802668	89.2461		YA200655	YE002997	77.7042
YE802662	V0041246m	83.991		YA200655	p2G046000	75.8942
YE802664	YE802719	88.8486		YA200672	YE201246	96.356
YE802664	YE802722	88.3091		YA200672	p2G054700	95.495
YE802664	V0375602b	88.0567		YA200672	V0229606b	96.713
YE802664	V0041247b	87.4313		YA200672	A017922P1	89.1542
YE802664	p8G179500	88.632		YA200672	A018255P1	89.1437
YE802664	p8G179400	89.231		YA200672	V1092202b	94.9137
YE802664	p8G237200	83.6085		YA200672	YE004197	85.6917
YE802664	A017480P1	83.8317		YA200672	YA201842	84.762
YE802664	V0368403m	88.3355		YA200672	p2G054300	85.2457
YE802664	YE802711	88.305		YA200672	YE007883	85.1998
YE802664	YE802718	87.3349		YA200672	YE004201	85.0956
YE802664	YE803327	83.8469		YA200672	V0394602b	82.443
YE802664	V0634704b	82.2759		YA200672	YE200336	84.0825
YE802664	A033086P2	88.9237		YA200672	YE200329	85.2358
YE802664	pI001800	87.9093		YA200672	YE200332	85.339
YE802664	V0062906m	82.176		YA200672	YE200193	81.334
YE802664	A024982P1	89.226		YA200672	YE200107	82.1622
YE802664	p8G176400	88.363		YA200672	YE004199	83.2005
YE802664	YE802670	87.2781		YA200672	YE008571	80.834
YE802664	V0041237m	89.0879		YA200672	YE200103	80.737
YE802664	V0309839b	83.8891		YA200672	A025780P1	80.562
YE802668	YE802676	91.917		YA200672	YE200112	80.783
YE802668	V0037737m	91.612		YA200672	p2G053800	83.8037
YE802668	V0041246m	83.966		YA200672	YE200106	80.654
YE802668	YE802674	90.7694		YA200672	A028749P1	80.264
YE802668	pI002300	83.4294		YA200672	V0240104b	82.921
YE802670	YE802711	85.605		YA200672	V0114102b	81.165
YE802670	V0368403m	83.986		YA200672	p2G037800	80.487
YE802670	p8G179500	85.0732		YA200672	A022431P1	80.45
YE802670	p8G179400	85.8551		YA200672	YE007944	80.055
YE802670	YE802722	85.1329		YA200672	V0045106m	83.3336
YE802670	V0375602b	86.5384		YA200672	YE002993	80.182
YE802670	V0041247b	83.813		YA200672	p2G043200	85.1479
YE802670	V0041237m	86.5381		YA200672	V1066202b	80.289
YE802670	V0634704b	83.3992		YA200672	V0394601b	84.4747
YE802670	V0062906m	81.3283		YA200672	p2G052200	83.924
YE802670	V00595107b	83.9217		YA200672	p2G040500	80.752
YE802670	p1G160400	85.3394		YA200672	V0017013m	81.3088
YE802670	A017480P1	80.9742		YA200672	p2G046300	82.1987
YE802670	p8G237200	80.6669		YA200672	A024890P1	81.7934
YE802670	YE802719	85.155		YA200672	p4G286000	85.2545
YE802670	YE802718	84.9816		YA200672	V0096710b	80.6977
YE802670	A033086P2	86.011		YA200672	p2G040700	82.2754
YE802670	pI001800	85.5019		YA200672	p2G053700	84.6824
YE802670	p8G176400	85.9233		YA200672	YE008573	80.3956
YE802670	A024982P1	86.8199		YA200672	V0050106b	76.2264
YE802670	V0309839b	83.8521		YA200672	V0010202b	76.0333
YE802670	YE803327	82.0693		YA200672	YE005126	75.7307
YE802674	YE802676	90.223		YA200965	V0012384b	97.7056
YE802674	V0037737m	89.9859		YA200965	p2G067500	96.2773
YE802674	V0041246m	83.2744		YA200965	YE003074	89.4233
YE802676	V0037737m	99.598		YA201842	YE004197	91.6205
YE802676	V0041246m	82.8509		YA201842	A017922P1	89.852
YE802676	pI002300	86.5528		YA201842	p2G054300	90.111
YE802711	V0368403m	88.1464		YA201842	YE007883	92.8809
YE802711	V0375602b	88.8389		YA201842	YE004201	92.829
YE802711	V0041247b	88.2283		YA201842	p2G051100	94.8176
YE802711	p8G179500	89.6979		YA201842	p2G053800	86.385
YE802711	p8G179400	88.9791		YA201842	YE201246	84.672
YE802711	YE802722	88.6301		YA201842	A018255P1	90.0227
YE802711	YE802719	89.0195		YA201842	p2G054700	84.538
YE802711	YE802718	88.8676		YA201842	YE200336	88.0755
YE802711	V0062906m	83.8036		YA201842	YE200332	87.6065
YE802711	V0041237m	88.6592		YA201842	YE200329	87.3947
YE802711	YE803327	83.6289		YA201842	V0394602b	83.216
YE802711	A033086P2	89.1271		YA201842	YE004199	89.0593
YE802711	A024982P1	89.8776		YA201842	A025780P1	82.236
YE802711	pI001800	87.3901		YA201842	V0229606b	87.539
YE802711	p8G176400	87.7258		YA201842	YE008571	82.015
YE802711	V0634704b	83.1602		YA201842	YE200193	82.418
YE802711	V0309839b	82.9019		YA201842	YE200103	81.909
YE802711	p1G160400	83.1298		YA201842	V0045106m	87.6033
YE802718	p8G179500	90.9196		YA201842	YE200112	82.172
YE802718	YE802719	89.2042		YA201842	p2G052200	82.718
YE802718	p8G179400	88.017		YA201842	YE200107	82.8836
YE802718	V0041247b	87.6467		YA201842	A028749P1	81.553
YE802718	V0375602b	86.4671		YA201842	A022431P1	82.021
YE802718	YE802722	91.5622		YA201842	V1066202b	82.001
YE802718	A024982P1	89.9489		YA201842	YE007944	81.434
YE802718	p8G176400	89.6181		YA201842	YE200106	81.3126
YE802718	pI001800	88.8608		YA201842	V0114102b	82.296
YE802718	V0368403m	86.4915		YA201842	YE002993	81.402
YE802718	A033086P2	89.1734		YA201842	p2G037800	81.548
YE802718	V0041237m	88.5068		YA201842	p2G054500	89.1006
YE802718	YE803327	84.8368		YA201842	V0240104b	83.125
YE802718	V0634704b	84.0757		YA201842	p2G043200	83.7806
YE802718	p1G160400	84.3574		YA201842	V0394601b	83.7863
YE802719	YE802722	88.754		YA201842	p2G040500	81.1371
YE802719	V0634704b	81.857		YA201842	V1092202b	86.1469
YE802719	V0041247b	87.8012		YA201842	p2G053700	87.4453
YE802719	V0375602b	86.6365		YA201842	A015905P1	82.6542
YE802719	V0368403m	86.4084		YA201842	V0017013m	81.9652
YE802719	p8G179500	90.6592		YA201842	p2G046300	81.7667
YE802719	V0041237m	90.1615		YA201842	A024890P1	81.3332
YE802719	A017480P1	83.3883		YA201842	p2G040700	81.504
YE802719	p8G237200	83.0739		YA201842	p4G286000	88.4197
YE802719	V00595107b	86.828		YA201842	YE008573	82.0835
YE802719	V0062906m	82.2581		YA201842	A006238P1	80.222
YE802719	YE803327	83.3431		YA201842	V0050106b	77.3758
YE802719	p8G179400	89.3905		YA201842	A002824P1	76.8023
YE802719	p8G176400	88.1143		YA201842	p2G046900	76.6508
YE802719	A024982P1	89.1874		YA201842	p2G046700	76.6474
YE802719	A033086P2	88.8276		YA201842	A001363P1	76.6063
YE802719	pI001800	88.52		YA201842	A001299P1	76.4211
YE802719	V0309839b	82.2009		YA201842	V0050119m	77.3011
YE802719	p1G160400	82.8484		YA201842	V0010202b	76.4329
YE802719	p2G060400	74.971		YA201842	YE005126	76.9925
YE802722	p8G179400	88.394		YA201842	A010324P1	76.3471
YE802722	p8G179500	90.4024		YA201842	YE002997	77.6159
YE802722	V0041237m	89.0542		YA201842	p2G046000	75.9622
YE802722	V0375602b	87.5561		YA202020	YA202021	93.1491
YE802722	V0368403m	87.686		YA202020	p2G111800	92.7706
YE802722	V0041247b	88.3336		YA202020	V0058212m	92.5027
YE802722	p8G237200	83.822		YA202020	p2G111700	92.2323
YE802722	V00595107b	88.5163		YA202020	V0058211b	92.4247
YE802722	pI002300	89.5256		YA202020	A026043P1	91.7238
YE802722	V0041246m	88.0054		YA202020	YE201298	92.2767
YE802722	A023108P2	88.4763		YA202020	YE201305	98.7656
YE802722	A024982P1	89.5904		YA202020	YE011935	93.7625
YE802722	pI001800	88.2332		YA202020	YE001925	78.931
YE802722	A033086P2	88.6813		YA202020	YE002446	78.867
YE802722	p8G176400	88.3364		YA202020	A031468P1	77.926
YE802722	YE803327	84.4174		YA202020	p6G243700	77.653
YE802722	V0634704b	82.5799		YA202020	V0076441m	80.1856
YE802722	p1G160400	82.1024		YA202021	V0058212m	93.073
YE802796	p8G185300	96.7596		YA202021	p2G111800	92.564
YE802796	A031874P1	93.6757		YA202021	p2G111700	92.147
YE802796	V0040711m	78.681		YA202021	A026043P1	91.57
YE802796	p8G184900	78.294		YA202021	V0058211b	91.6
YE802796	A013453P1	77.9211		YA202021	YE201298	92.9455
YE802796	p2G135700	77.9133		YA202021	YE011935	95.3544
YE802796	A023163P1	75.396		YA202021	YE001925	79.192
YE803327	A017480P1	94.789		YA202021	YE002446	79.127
YE803327	p8G237200	94.582		YA202021	A031468P1	78.3619
YE803327	V0062906m	84.29		YA202021	p6G243700	78.2049
YE803327	V0309839b	84.878		YA202021	V0076441m	80.3568
YE803327	p8G179500	83.5313		YA202072	YA202075	90.7203
YE803327	p8G179400	83.1309		YA202072	V0050312b	92.0101
YE803327	V0368403m	83.879		YA202072	C3441.21	91.7524
YE803327	V0375602b	82.8898		YA202072	YE201254	91.5807
YE803327	V0041247b	83.0584		YA202072	YA201953	91.4946
YE803327	V0041237m	83.8557		YA202072	V0551801b	91.308
YE803327	V0634704b	84.4322		YA202072	YE011901	90.8338
YE803327	A024982P1	84.8834		YA202072	p2G117200	90.6734
YE803327	p1G160400	84.1512		YA202072	YE201356	90.8713
YE803327	p8G176400	83.7727		YA202072	C0642.25	89.2242
YE803327	A033086P2	83.1837		YA202072	YA202068	89.1348
YE803327	p2G060400	76.422		YA202072	p2G119900	89.0177
YE803327	p6G152300	76.149		YA202072	YA002125	88.5146
g4359601	p3G141500	95.809		YA202072	p2G117400	88.1057
g4359601	g7233801	99.4641		YA202072	V0105908b	98.7136
g4359601	g5773501	96.1713		YA202072	A002609P1	87.846
g4359601	V0150707b	93.4087		YA202072	V0105925b	90.9791
g4359601	C1908.13	92.9918		YA202072	V0260201b	91.1982
g5773501	p3G141500	97.531		YA202072	C0642.18	92.0891
g5773501	g7233801	96.2453		YA202072	p2G117700	92.7205
g5773501	V0150707b	94.3647		YA202072	C3190.6	91.2843
g5773501	C1908.13	94.2425		YA202072	YA018055	88.8888
g5773501	A028044P1	97.5613		YA202072	p2G117300	91.1012
g7233801	p3G141500	95.6743		YA202072	A015288P1	92.2523
g7233801	V0150707b	92.881		YA202072	YE802435	87.4806
g7233801	C1908.13	92.5474		YA202072	YA015508	89.8059
g7233801	A028044P1	96.6529		YA202072	V0105903b	88.8245
V0086307b	V0417504m	91.3389		YA202072	YA202078	89.946
V0086307b	V0086304b	92.2155		YA300423	YA300431	97.793
V0086307b	V0265913b	90.9552		YA300423	C1892.12	97.89
V0086307b	p8G034500	90.8967		YA300423	V0430531m	98.33
V0086307b	p8G034900	89.8968		YA300431	C1892.12	99.964
V0232744m	V0020521b	78.0138		YA300431	V0430531m	98.405
V0232744m	A012090P1	77.3882		YA300431	C3287.22	98.64
V0265913b	A012539P1	89.4937		YA300438	C3320.5	99.575
V0265913b	p8G032400	88.9226		YA300438	V0158049m	99.015
V0265913b	V0086359m	88.818		YA300438	p3G041000	94.289
V0265913b	V0417504m	88.4722		YA300438	A008281P1	94.176
V0265913b	p8G053300	88.6366		YA300438	p8G037700	73.877
V0265913b	V0086304b	89.602		YA300439	g12990601	96.79
V0265913b	p8G031800	89.0907		YA300439	YE300433	98.5836
V0265913b	p8G044300	84.593		YA300439	g3742801	96.8934
V0265913b	A023400P1	84.178		YA300439	A020946P1	80.2059
V0265913b	V0086349b	90.0002		YA300439	p3G041500	80.2056
V0265913b	A006333P1	89.502		YA300439	YE016715	78.9153
V0265913b	p8G034500	87.6676		YA300586	g10568001	97.7081
V0265913b	p8G034900	87.4751		YA300586	g2481801	97.838
V0086349b	V0086359m	89.4357		YA300586	g0009901	97.8051
V0086349b	p8G032400	89.7635		YA300586	p3G054800	97.7477
V0086349b	A012539P1	88.5168		YA300873	p3G080300	94.007
V0086349b	p8G031800	87.8284		YA300873	p3G080600	93.745
V0086349b	V0417504m	87.5896		YA300873	YE300897	93.204
V0086349b	p8G053300	87.8425		YA300873	p3G083200	93.176
V0086349b	p8G034500	90.2228		YA300873	p3G080800	93.036
V0086349b	p6G160100	84.5013		YA300873	g9043301	92.959
V0086349b	A006333P1	88.3849		YA300873	g0209001	92.961
V0417504m	p8G053300	89.555		YA300873	g3052401	92.55
V0417504m	p8G032400	88.464		YA300873	g9043101	91.283
V0417504m	V0086359m	87.832		YA300873	g3948601	91.065
V0417504m	A012539P1	87.418		YA300873	g3949201	90.9996
V0417504m	p8G031800	86.932		YA300873	g11003201	90.9564
V0417504m	p8G044300	84.481		YA300873	g3079201	92.6609
V0417504m	A025150P1	82.525		YA300905	YE300918	98.363
V0417504m	A023400P1	84.026		YA300905	C1621.3	95.819
V0417504m	p6G160100	83.1886		YA300905	p3G082400	76.0348
V0417504m	p8G034500	87.8703		YA302761	YE601370	99
V0417504m	A006333P1	87.8331		YA302761	p6G130000	97.764
V0417504m	A006091P1	83.4123		YA302761	A008423P1	97.764
V0045120m	p2G059000	92.996		YA401084	C1304.3	97.7038
V0045120m	A028255P1	92.935		YA401084	g1536401	96.853
V0045120m	A028239P1	92.906		YA401084	g12771501	96.747
V0045120m	p8G005100	78.626		YA401084	A025324P1	96.133
V0045120m	A015255P1	78.003		YA401084	p4G109400	96.934
V0038408m	V0616803m	88.1011		YA401084	C4003.3	97.4121
V0038408m	p8G023900	88.104		YA401084	g7001901	96.8673
V0038408m	p8G023800	82.3934		YA401084	g3617101	96.4881
V0038408m	p8G023100	82.0354		YA401552	YE401218	96.12
V0038408m	V0625601m	82.8521		YA401552	YE015783	96.12
V0038408m	p8G023200	83.4102		YA401552	A003670P1	93.24
V0368403m	V0375602b	85.835		YA401552	p4G149900	92.8427
V0368403m	V0041247b	85.2757		YA401552	p4G149800	84.438
V0368403m	p8G179500	87.2053		YA401552	g5457101	84.3747
V0368403m	p8G179400	87.7684		YA402142	YE401861	98.7
V0368403m	A017480P1	84.1988		YA402142	V0039809m	97.912
V0368403m	p8G237200	84.048		YA402142	p4G201800	97.707
V0368403m	V00595107b	86.1887		YA402142	A025127P1	97.57
V0368403m	V0062906m	82.9075		YA402142	g9516201	97.331
V0368403m	V0041237m	86.8471		YA402142	g4081801	97.296
V0368403m	A024982P1	88.5332		YA402142	g7299401	97.262
V0368403m	A023108P2	87.8365		YA402142	g4110201	97.228
V0368403m	pI001800	86.6744		YA402142	g6768101	97.241
V0368403m	p8G176400	86.8809		YA500511	YE018342	98.0949
V0368403m	A033086P2	86.9927		YA500511	p5G025100	97.6337
V0368403m	V0634704b	81.3285		YA500511	A023896P1	97.3877
V0368403m	V0309839b	83.6325		YA500511	A013282P1	97.3876
V0368403m	A005020P1	74.952		YA500511	p5G025000	97.2343
V0041237m	p8G179400	89.3093		YA500511	C2971.6	97.9508
V0041237m	p8G179500	90.1384		YA500511	p5G025200	97.019
V0041237m	p8G176400	88.4384		YA500511	YE500509	97.815
V0041237m	V0041247b	88.339		YA500511	g4096001	96.9205
V0041237m	A017480P1	84.0012		YA500511	g11208101	96.7003
V0041237m	p8G237200	83.8481		YA500511	g8054101	97.1112
V0041237m	pI001800	88.7149		YA500511	g0898801	97.1112
V0041237m	V0375602b	86.4821		YA500511	g0096301	97.1507
V0041237m	V0309839b	83.1797		YA500511	g0898901	96.2458
V0041237m	V0062906m	83.0447		YA500511	g11208201	97.0048
V0041237m	V0634704b	83.5747		YA500511	g8054401	96.7929
V0041237m	V00595107b	85.98		YA500511	g11208001	96.9377
V0041237m	A023108P2	90.1038		YA500511	g4095901	97.0245
V0041237m	A033086P2	88.843		YA500812	C0375.45	98.7
V0041237m	A024982P1	90.0771		YA500812	YE501064	98.555
V0041237m	p6G152300	74.6732		YA500812	V0142812b	97.584
V0616803m	p8G023900	94.207		YA500812	C3247.8	99.6008
V0616803m	A023571P1	90.839		YA500812	p2G117500	77.085
V0616803m	A016962P1	93.6596		YA601873	C0389.7	93.3542
V0616803m	p8G023800	83.2652		YA601873	A024863P1	93.0507
V0616803m	p8G023100	81.6368		YA601873	YE601671	93.7107
V0616803m	p8G021700	82.8629		YA601873	p6G153400	92.9539
V0616803m	V0625601m	82.7692		YA601873	YA601874	94.3251
V0616803m	p8G023200	83.2432		YA602796	C3960.4	99.8515
V0616803m	p8G023500	83.7528		YA602796	YE602424	99.7019
V0616803m	p6G160100	75.764		YA602796	YE602417	95.2522
V0117142m	A008502P1	90.9015		YA602796	YE007220	97.25
V0117142m	p8G044400	91.7051		YA602796	YA003292	88.9998
V0117142m	p8G041000	89.6701		YA602796	YA800306	88.7654
V0117142m	A025150P1	86.8411		YA602796	YA003287	88.6783
V0117142m	p8G044300	86.586		YA602796	p6G200900	88.3705
V0117142m	A023400P1	86.5651		YA602796	p6G199800	88.0181
V0309839b	p8G237200	85.6143		YA602796	V0038702b	88.2262
V0309839b	A017480P1	85.6087		YA602796	A024867P1	87.257
V0309839b	V0062906m	84.2464		YA602796	p6G194900	87.4629
V0309839b	p1G160400	97.7685		YA602796	V0071306b	87.5044
V0309839b	p8G179500	83.0666		YA602796	YE602429	87.1185
V0309839b	V0634704b	88.6083		YA602796	YA601764	87.4257
V0309839b	V0375602b	82.1957		YA602796	A012691P1	86.9321
V0309839b	p6G152300	76.8617		YA602796	YA011878	87.6648
V0309839b	p8G176400	82.3926		YA602796	p6G201100	86.9206
V0309839b	pI001800	82.2994		YA602796	YE602422	87.1326
V0309839b	A033086P2	82.6796		YA602796	YA602769	86.9918
V0309839b	A024982P1	84.1206		YA602796	YA602789	87.0875
V0071419b	A003269P1	87.1155		YA602796	p6G199700	87.0055
V0071419b	p5G019000	84.3994		YA602796	YE602416	86.6621
V0071419b	A001615P1	82.9413		YA602796	YE602201	87.2697
V0071419b	A022384P1	81.9781		YA602796	V0152405m	88.083
V0071419b	p1G162500	82.1138		YA602796	YA602777	86.6986
V0005461m	A003716P1	96.35		YA602796	C0183.3	87.8647
V0005461m	p1G263400	87.072		YA602796	p6G199400	86.2907
V0005461m	A006656P1	96.5498		YA602796	A029552P1	86.2635
V0005461m	A015769P1	96.3846		YA602796	p6G200200	87.0153
V0005461m	A007234P1	94.9534		YA602796	YE602446	87.5216
V0005461m	p1G263600	93.3502		YA602796	YA002819	87.5243
V0086359m	p8G032400	93.43		YA602796	V0333301b	86.6811
V0086359m	A012539P1	92.566		YA602796	V0038701b	87.2819
V0086359m	p8G053300	87.923		YA602796	V0238809b	87.4008
V0086359m	p8G031800	91.736		YA602796	YA602801	82.625
V0086359m	p8G044300	83.1973		YA602796	YA011908	86.9707
V0086359m	A025150P1	82.9		YA602796	p6G199100	81.785
V0086359m	A023400P1	84.1779		YA602796	p6G200400	88.4237
V0086359m	p8G034500	92.3924		YA602796	YA602725	86.9256
V0086359m	p6G160100	84.5798		YA602796	YA011907	86.1868
V0086359m	A006333P1	89.3049		YA602796	YA002814	87.1994
V0086359m	p8G044400	85.5922		YA602796	p6G146200	86.9546
V0086359m	A006091P1	84.868		YA602796	p8G010200	77.377
V0006977b	A001116P1	94.5366		YA602796	YA800150	77.387
V0006977b	V0814901b	83.9422		YA602796	YE800160	77.358
V0006977b	V0132349b	84.4065		YA602796	YE601723	87.4506
V0006977b	V0132361b	84.0875		YA603581	V0384502b	94.1801
V0006977b	V0110643b	84.33		YA603581	p6G243400	91.855
V0006977b	A015050P1	84.219		YA603581	V0597901b	95.4669
V0006977b	V01323119b	84.4133		YA603581	A031468P1	82.6971
V0006977b	V01323106b	85.076		YA603581	p6G243700	82.4634
V0006977b	V0499909b	84.7369		YA700289	g3495701	91.93
V0006977b	V0020503b	80.8452		YA700289	g3493901	91.423
V0814901b	V0132349b	88.5779		YA700289	V0000608b	92.021
V0814901b	V0132361b	88.1319		YA700289	YA100695	91.9179
V0814901b	V0110643b	89.4575		YA700289	A015407P1	92.468
V0814901b	A015050P1	88.4337		YA700289	A002705P1	92.375
V0814901b	A010067P1	88.2564		YA700289	g3494501	91.3288
V0814901b	V01323119b	89.385		YA700289	p7G035600	92.0708
V0814901b	A001116P1	84.1248		YA700289	V0338510m	92.0286
V0814901b	V01323106b	88.805		YA700289	A018050P1	93.0962
V0814901b	V0499909b	88.8806		YA700289	V0000612m	92.2292
V0814901b	V0020519b	86.0688		YA700289	p7G037500	91.4215
V0814901b	V0020503b	85.1857		YA700289	YA013118	92.9061
V1118902m	A010174P1	84.4321		YA700289	g8851901	91.3548
V1118902m	p8G023700	84.2322		YA700289	g8850801	91.4347
V1118902m	V0086304b	74.498		YA700289	g3493501	92.015
V1118902m	V0764802m	74.404		YA700289	V0176203b	93.3515
V1118902m	p8G027300	72.813		YA700289	V0000630b	92.2714
V1118902m	p8G027100	72.605		YA700289	g8475801	91.597
V1118902m	A026862P1	72.359		YA700289	g8798801	91.3562
V1118902m	p8G034900	74.364		YA700289	C2829.3	91.4305
V0020521b	A012090P1	96.463		YA700289	g11173501	91.8827
V0625601m	p8G023800	81.41		YA700442	p1G010700	86.8077
V0625601m	p8G021700	80.8037		YA700442	p1G235500	86.6774
V0625601m	p8G023100	79.581		YA700442	YE003492	86.4954
V0625601m	p8G023200	81.057		YA700442	YE001317	85.4841
V0625601m	A016962P1	81.1103		YA700442	YE003493	85.4195
V0625601m	p8G023500	82.2658		YA700442	V0012384b	78.9016
V0625601m	A023571P1	80.2845		YA700442	p1G159600	77.8935
V0625601m	p8G022800	77.376		YA700723	V0014704b	92.4874
V0625601m	V0038405b	77.786		YA700723	YA700725	91.974
V0041247b	V0375602b	86.2905		YA700723	V0014707b	91.6843
V0041247b	p8G179500	88.0165		YA700723	YA700744	91.5485
V0041247b	p8G179400	87.6006		YA700723	YA700732	92.1402
V0041247b	V0062906m	82.9148		YA700723	A003239P1	91.3423
V0041247b	A017480P1	83.1441		YA700723	V0396501b	90.5506
V0041247b	p8G237200	83.0885		YA700723	V0250404b	91.1877
V0041247b	pI001800	86.4757		YA700723	p7G063000	90.873
V0041247b	p8G176400	86.5489		YA700723	p7G062500	90.9877
V0041247b	A024982P1	87.8255		YA700723	V0326117b	89.81
V0041247b	A033086P2	86.4549		YA700723	p7G062200	89.8665
V0041247b	V0634704b	80.8804		YA700723	V0014706b	91.499
V0010801m	A030355P1	94.28		YA700723	A009988P1	88.525
V0010801m	A027539P1	94.211		YA700723	A014710P1	88.8269
V0010801m	p8G026500	93.8446		YA700723	p7G062600	87.7771
V0010801m	p8G026700	93.6596		YA700723	YA700741	87.6795
V0010801m	p8G027300	93.432		YA700723	YA700787	85.0023
V0010801m	p8G056700	92.857		YA700723	YA700740	91.6718
V0010801m	p8G026800	92.2616		YA700723	YA700742	91.3139
V0010801m	V0838701b	92.153		YA700723	V0076454b	92.8925
V0020503b	V0020519b	89.1645		YA700725	p7G062500	92.07
[truncated: 10,175 more rows]
