# Supplementary material for: Different scales of gene duplications occurring at different times have jointly shaped the NBS-LRR genes in Prunus species
Source: Mol Genet Genomics. 2022 Jan 15;297(1):263–76. doi: 10.1007/s00438-021-01849-z (PMC8803762; doi:10.1007/s00438-021-01849-z)
Supplement: Supplementary file 6 — Supplementary file6 (XLSX 15 KB) [file 438_2021_1849_MOESM6_ESM.xlsx]

## Sheet: Sheet1
TableS2. Sequence exchange events of NBS-LRR genes in each TNL and non-TNL gene family
TNL			non-TNL
Family	paralog	ortholog	Family	paralog	ortholog
family0	0	0	family0	1	4
family1	22	18	family1	3	0
family2	9	24	family2	6	11
family3	22	75	family3	3	11
family4	6	3	family4	0	0
family5	2	4	family5	0	0
family6	0	1	family6	0	0
family7	0	10	family7	5	11
family8	8	52	family8	3	5
family9	1	1	family9	8	0
family10	8	8	family10	1	0
family11	0	0	family11	29	81
family12	3	6	family12	5	25
family13	17	2	family13	10	39
family14	4	15	family14	5	6
family15	0	3	family15	1	7
family16	2	0	family16	0	1
family17	0	0	family17	0	0
family18	0	0	family18	0	0
family19	1	7	family19	8	12
family20	0	0	family20	6	15
family21	0	4	family21	0	0
family22	5	5	family22	0	0
family23	0	0	family23	7	20
family24	0	2	family24	0	6
family25	0	0	family25	0	2
family26	2	3	family26	2	0
family27	1	4	family27	5	13
family28	0	0	family28	0	3
family29	0	0	family29	0	0
Total	113	247	family30	1	24
			family31	3	14
			family32	7	12
			family33	7	26
			family34	1	4
			family35	20	69
			family36	3	2
			family37	2	2
			family38	5	0
			family39	4	28
			family40	20	51
			family41	1	1
			family42	0	0
			family43	0	2
			family44	2	11
			family45	4	10
			family46	0	1
			family47	7	9
			family48	3	19
			family49	5	13
			family50	0	0
			family51	13	14
			family52	1	2
			family53	0	0
			family54	5	31
			family55	0	0
			family56	2	10
			family57	0	1
			family58	3	14
			family59	0	0
			family60	0	0
			family61	0	0
			family62	84	132
			family63	0	4
			family64	0	2
			family65	0	0
			family66	0	0
			family67	0	2
			family68	9	22
			family69	1	6
			family70	2	1
			family71	0	0
			family72	0	0
			family73	3	17
			family74	38	9
			family75	0	0
			family76	0	0
			family77	0	5
			family78	4	3
			family79	0	0
			family80	0	0
			family81	2	1
			family82	0	0
			family83	0	0
			family84	0	0
			family85	0	0
			family86	0	0
			family87	0	0
			family88	0	0
			family89	0	3
			family90	0	0
			family91	0	0
			family92	15	0
			family93	2	0
			family94	0	0
			family95	3	0
			family96	0	0
			family97	0	0
			family98	4	0
			family99	0	0
			family100	0	0
			family101	0	0
			family102	1	0
			Total	395	849
