# Supplementary material for: Different scales of gene duplications occurring at different times have jointly shaped the NBS-LRR genes in Prunus species
Source: Mol Genet Genomics. 2022 Jan 15;297(1):263–76. doi: 10.1007/s00438-021-01849-z (PMC8803762; doi:10.1007/s00438-021-01849-z)
Supplement: Supplementary file 7 — Supplementary file7 (XLSX 22 KB) [file 438_2021_1849_MOESM7_ESM.xlsx]

## Sheet: Sheet1
TableS3. NBS-LRR genes expression in peach leaves after infestation of aphid
Gene ID	R36 0h	R36 3h	R36 6h	R36 9h	R36 12h	R36 24h	R36 48h	R36 72h	S38 0h	S38 3h	S38 6h	S38 9h	S38 12h	S38 24h	S38 48h	S38 72h
Pp1G162200	0.0193423	0.00992886	0.0265074	0.0293891	0.0270973	0.0630914	0.171935	0.417527	0.053762	0.0624374	0.0723618	0.0476919	0.0199919	0.0210244	0.109261	0.0116753
Pp1G163700	0.713375	0.375653	0.556456	0.871908	0.706923	0.844624	1.12151	0.757007	0.0154762	0.00572267	0.0196241	0.0250673	0.00678297	0.00738255	0	0.0163988
Pp1G389500	6.52211	8.69048	12.7521	13.1127	12.6336	20.6651	25.5565	27.9681	5.92545	5.86245	9.48596	8.5343	11.0092	6.45866	8.60066	5.89615
Pp1G550800	0.907023	0.965704	1.33996	1.29365	1.203	1.40667	1.38328	1.21971	4.92629	5.09688	5.58919	5.16451	6.50623	5.32689	6.90435	5.08658
Pp2G025400	0.051521	0.0306786	0.0363809	0.0743687	0.03196	0.0855561	0.0815864	0.0389452	0.132993	0.0970202	0.312654	0.145225	0.272083	0.170626	0.231043	0.107989
Pp2G027200	1.31248	1.32323	1.72021	2.04672	1.91921	2.79076	2.55098	2.51305	4.85109	5.90206	7.59123	6.70714	9.1007	5.41563	7.42073	3.97571
Pp2G028000	0.110336	0.282641	0.275722	0.410989	0.298958	0.286909	0.519963	0.496831	0.0742574	0.185621	0.203329	0.13678	0.295974	0.103296	0.241827	0.138833
Pp2G029300	0.274641	0.233987	0.376709	0.200162	0.205681	0.40455	0.359026	0.437736	0.661315	0.553979	0.769067	0.792368	1.13392	0.563216	0.858232	0.586289
Pp2G037800	0.918554	0.989431	1.07605	1.11354	1.13906	1.15539	0.971583	0.89533	4.47579	5.24982	6.36722	5.68361	8.32127	5.46343	6.57035	4.02904
Pp2G043200	0.148534	0.260488	0.200223	0.360713	0.247051	0.259148	0.357246	0.275973	1.37733	1.74676	1.94465	1.28093	1.38769	1.54255	1.88339	1.60822
Pp2G046300	0.0909604	0.114928	0.276691	0.220631	0.0850492	0.112086	0.235389	0.214363	0.298255	0.526618	0.598668	0.453036	0.591124	0.445715	0.668452	0.334739
Pp2G046700	0.00646685	0.0204837	0.0176873	0.00627231	0.0418678	0.00624753	0	0.0133316	0.172904	0.353688	0.479471	0.378062	0.469102	0.290271	0.42518	0.243712
Pp2G055200	0.320916	0.346089	1.32541	0.938869	0.298892	0.288852	0.49311	0.630063	2.9137	7.03164	8.35261	5.48284	5.50913	2.79652	5.22263	3.41702
Pp2G057600	0.0674974	0.0891939	0.150062	0.146814	0.118466	0.261315	0.535092	0.355554	0.0820693	0.0660135	0.08878	0.111569	0.0854232	0.0665549	0.100471	0.0611565
Pp2G068900	0	0	0	0	0.00559138	0.00710323	0	0.010977	0.0524248	0.184829	0.219237	0.149224	0.184727	0.0401789	0.0827609	0.0355167
Pp2G126900	0	0.0671077	0.0907816	0.0880453	0.157456	0.278241	0.682389	0.759987	0.0857432	0.0289994	0.0712748	0.0937467	0.0741099	0.0940672	0.0948936	0.0170815
Pp2G127000	0.426706	0.329598	0.890385	1.15463	0.775319	1.45875	2.15179	2.63012	0.600091	0.697242	0.830962	1.02732	1.50076	0.708516	0.866656	0.416503
Pp2G274900	1.31785	1.85877	2.17452	1.7407	1.53845	3.99461	4.87886	3.85298	1.21456	1.35962	1.83149	0.970456	1.98671	1.99039	2.13257	0.888132
Pp3G100000	0.0608734	0.133756	0.150408	0.126325	0.169221	0.503703	0.41789	0.433559	0.0637607	0.170681	0.145827	0.0527453	0.159007	0.166454	0.188182	0.16409
Pp4G009300	0.324251	0.510008	0.73136	0.602811	0.44125	0.220343	0.336495	0.422326	3.47175	4.9871	5.52973	4.70735	4.09162	3.7448	4.04951	4.26526
Pp4G149700	0.0750202	0.0302036	0.275623	0.195905	0.00864123	0.130169	0.743053	0.554557	0	0.0227636	0.0167648	0.00775061	0.0477472	0	0.0572999	0.0109349
Pp4G149800	0.186284	0.0896966	0.136075	0.182067	0.23392	0.285068	0.389072	0.338269	0.00709037	0.00786546	0.0179814	0	0.00997431	0.0107369	0	0
Pp4G260900	0	0.0084725	0.0148074	0.033172	0.0384651	0.0322469	0.00850182	0.00763711	0.921128	1.1384	1.29546	0.986761	1.8959	1.06027	1.54123	0.66973
Pp5G025200	0.0444084	0.103513	0.0479323	0.0353065	0.089697	0.717764	0.483725	0.378266	0.0562089	0.0592067	0.0715728	0.0838379	0.0532454	0.0690529	0.147473	0.0517632
Pp5G025300	0.0308796	0.127912	0.00938419	0.0708682	0.0477156	0.387209	0.651986	0.688164	0	0	0.00904849	0	0.0820397	0.0331944	0.0201586	0
Pp5G025500	0.335017	0.65639	0.472344	0.509567	0.510463	1.95013	2.25667	1.00906	0.352681	0.231376	0.524016	0.45346	0.545282	0.446791	0.450446	0.340329
Pp6G153300	0.268342	0.377669	0.574742	0.356886	0.560871	1.32264	1.88037	1.43041	0.278424	0.242821	0.408591	0.380845	0.330215	0.211335	0.592953	0.251565
Pp6G153400	0.393467	0.446492	1.2578	0.854703	0.84654	1.60056	1.9945	1.37607	0.494656	0.559244	0.932246	0.637697	0.80986	0.524441	0.932363	0.355901
Pp7G035600	0.0416571	0.00685202	0.0816853	0.0624884	0.0501019	0.025923	0.041229	0.07728	0.0572148	0.145238	0.0653487	0.141976	0.110477	0.0468591	0.180024	0.0702527
Pp7G037500	0.104203	0.0542892	0.406671	0.280144	0.12609	0.0281042	0.0724056	0.120291	0.0915268	0.348019	0.507495	0.311424	0.363088	0.0687898	0.198752	0.0938771
Pp7G062600	0.502276	1.59278	0.90209	1.79493	1.79651	4.63292	2.55843	3.0979	0.780588	0.921798	0.905589	1.18864	1.24026	1.45015	0.957772	0.752501
Pp7G065500	0.0220779	0.174747	0.184106	0.0893977	0.135089	0.326976	0.122936	0.0698681	0.0600894	0.176582	0.253605	0.319711	0.153903	0.134034	0.149729	0.183217
Pp7G160100	0.452036	1.55612	1.60807	1.45051	1.36417	6.89796	8.19116	5.6425	0.294635	0.904123	1.12689	0.717809	1.26771	0.715886	0.969015	0.473766
Pp8G005100	0.0142705	0.107818	0.0583177	0.058051	0.152456	0.503244	0.223672	0.153674	0	0.0292479	0.0132145	0.0241769	0.168876	0.0314741	0	0
Pp8G005200	0.547428	0.480609	1.1936	1.115	0.743161	0.4507	0.596344	0.521591	1.05001	2.05975	2.33298	1.8707	2.72135	1.04089	2.0334	0.968641
Pp8G008700	2.16758	0.788865	1.67414	2.90187	3.06456	1.55163	2.24616	2.26724	0.0076219	0	0	0	0	0	0	0
Pp8G023500	0.862528	0.912292	1.38777	1.46634	1.45373	2.56404	2.42028	1.82806	0.0383013	0.0172747	0.0134672	0.00645098	0.0284172	0.0075995	0	0.0249878
Pp8G023800	0.00698376	0.0461095	0.166836	0.0948226	0.0393906	0.378376	0.368785	0.425034	0.00536438	0.0400479	0.0701055	0.0253547	0.0518382	0.0239233	0.0747089	0.0334317
Pp8G023900	1.9699	1.40397	2.37446	2.92442	2.36103	1.75974	2.49971	2.29543	0.0222733	0	0.00634791	0.0183282	0.00763043	0.0237387	0.0231457	0
Pp8G027100	0.172429	0.138328	0.58036	0.44664	0.237544	0.0987307	0.127759	0.252185	0.662824	1.05534	1.70863	1.33113	1.1716	0.727874	0.893082	0.753512
Pp8G027300	1.25524	0.953265	2.87453	2.4712	1.64682	0.913415	1.05326	1.53231	3.15516	6.1692	7.84355	5.16314	5.58861	4.21377	3.82346	3.34167
Pp8G077100	0.708065	0.597471	1.01395	0.902823	1.07256	1.0934	1.11397	1.14164	0.168202	0.0918292	0.118021	0.142414	0.27103	0.214964	0.0838265	0.141941
Pp8G079800	0.448988	0.677973	0.678344	0.592912	0.711403	2.06693	2.15689	2.14195	0.239413	0.298517	0.305593	0.203364	0.296337	0.326659	0.378257	0.191884
Pp8G111200	0.064242	0.0319054	0.136781	0.175381	0.100252	0.24108	0.320427	0.279727	0.243543	0.200908	0.39873	0.25903	0.351701	0.166337	0.520171	0.20214
Pp8G117900	0.233527	0.163734	0.316647	0.4176	0.233986	0.186793	0.326967	0.236943	0.560134	0.864933	1.09618	0.834056	1.02414	0.852745	0.796642	0.692537
Pp8G184900	0.293692	0.418019	0.402582	0.515702	0.540288	1.1375	1.22407	1.29288	0.172772	0.188228	0.29076	0.309083	0.401211	0.181206	0.200902	0.204032
PpI002300	0.0442839	0.0126562	0.0603513	0.058242	0.0714919	0.208174	0.388543	0.275294	0.0546176	0.0890041	0.0921619	0.13112	0.0572804	0.199821	0.0901879	0.116471
Pp2G043000	0	0.0249599	0.0327168	0.0381145	0	0.0409929	0.0361379	0.0112494	0.0194475	0.0395858	0.226032	0.143549	1.00286	0.0271946	0.120363	0.0428665
