# Supplementary material for: Different scales of gene duplications occurring at different times have jointly shaped the NBS-LRR genes in Prunus species
Source: Mol Genet Genomics. 2022 Jan 15;297(1):263–76. doi: 10.1007/s00438-021-01849-z (PMC8803762; doi:10.1007/s00438-021-01849-z)
Supplement: Supplementary file 8 — Supplementary file8 (XLSX 36 KB) [file 438_2021_1849_MOESM8_ESM.xlsx]

## Sheet: Sheet1
Table S4. The gene IDs of the identified NBS-LRR genes in the six Prunus species
P. yedoensis	P. domestica	P. avium	P. dulcis	P. persica	P. yedoensis var. nudiflora
YA000890	g0009901	V0011606m	A000912P1	p1G010700	C4003.3
YA000933	g0041201	V0038701b	A001116P1	p1G011000	C3999.2
YA000986	g0041901	V0086307b	A001615P1	p1G041300	C3999.3
YA001299	g0096301	V0171803m	A001991P1	p1G042900	C3999.8
YA001303	g0144701	V0309830b	A002079P1	p1G043100	C3963.23
YA001911	g0145001	V1066202b	A002465P1	p1G043700	C3960.4
YA002173	g0145601	V0232744m	A002794P1	p1G046700	C3960.6
YA002494	g0168701	V0265913b	A003144P1	p1G047700	C3960.8
YA003254	g0168901	V0086349b	A003269P1	p1G047900	C3957.2
YA003256	g0169001	V0417504m	A003314P1	p1G048000	C3902.17
YA004046	g0206501	V0179603b	A003334P1	p1G048500	C3902.19
YA004049	g0207101	V0546301b	A003716P1	p1G049900	C3655.12
YA004837	g0209001	V0039809m	A004962P1	p1G051800	C3616.3
YA004842	g0225801	V0053204b	A004990P1	p1G052200	C3612.1
YA004858	g0226901	V0045120m	A005020P1	p1G159600	C3441.21
YA004864	g0250201	V0240104b	A005672P1	p1G160400	C3320.5
YA004872	g0262601	V0038408m	A005865P1	p1G160500	C3320.7
YA005715	g0262701	V0002605m	A006091P1	p1G161300	C3316.1
YA005717	g0262801	V0368403m	A006333P1	p1G161600	C3287.22
YA006027	g0263201	V0088209b	A006478P1	p1G161700	C3264.6
YA006710	g0263701	V0050213b	A006656P1	p1G162100	C3264.12
YA006717	g0263801	V0213616b	A007000P1	p1G162200	C3247.8
YA006719	g0264101	V0041237m	A007234P1	p1G162500	C3230.1
YA006785	g0265001	V0616803m	A007323P1	p1G163600	C3190.6
YA008015	g0270801	V0200941m	A007478P1	p1G163700	C3182.3
YA008615	g0271601	V0117142m	A008065P1	p1G163800	C3182.5
YA016301	g0296301	V1114401b	A008285P1	p1G164000	C3173.12
YA016302	g0326001	V0014706b	A008502P1	p1G165300	C3041.6
YA016743	g0326701	V0037917m	A010022P1	p1G194900	C3041.10
YA017378	g0330301	V0025746b	A010067P1	p1G195000	C2971.2
YA018430	g0360501	V0158050m	A010174P1	p1G195100	C2971.5
YA018434	g0512901	V0394602b	A010412P1	p1G217800	C2971.6
YA104063	g0624101	V0229606b	A010630P1	p1G217900	C2968.8
YA200721	g0746302	V0088212b	A011700P1	p1G235500	C2930.10
YA200734	g0752801	V0309839b	A012090P1	p1G263400	C2856.1
YA200762	g0753001	V0784101b	A012539P1	p1G263600	C2854.1
YA200782	g0753101	V0368405b	A012634P1	p1G389500	C2849.29
YA200896	g0898801	V0342601b	A013120P1	p1G523900	C2829.3
YA202206	g0898901	V0071419b	A013186P1	p1G524000	C2784.16
YA202208	g0899301	V0082366m	A013453P1	p1G524900	C2784.17
YA202220	g0899401	V0005461m	A013852P1	p1G528800	C2784.18
YA202348	g0899501	V0106504m	A013962P1	p1G529000	C2784.23
YA202349	g0954201	V0384502b	A014249P1	p1G538500	C2784.24
YA300031	g10050001	V0368404b	A014534P1	p1G541300	C2606.5
YA300032	g10066701	V0050250b	A014590P1	p1G542800	C2606.14
YA402187	g10201701	V0086359m	A014879P1	p1G545000	C2431.4
YA500633	g10223101	V00464119m	A015041P1	p1G545200	C2387.29
YA500805	g10223301	V0326117b	A015050P1	p1G545300	C2265.13
YA500846	g10309201	V0037916m	A015255P1	p1G550800	C2265.22
YA500894	g10309301	V0218310b	A015345P1	p2G011000	C2161.2
YA500896	g10568001	V0014704b	A015769P1	p2G011400	C2109.19
YA500916	g10623901	V0045106m	A015974P1	p2G011500	C1996.2
YA501302	g10727501	V0082924b	A016154P1	p2G013800	C1996.6
YA600800	g10842001	V0394601b	A016386P1	p2G013900	C1971.9
YA601859	g10843001	V0006977b	A016730P1	p2G014000	C1908.13
YA700789	g10853001	O7823701b	A016962P1	p2G014100	C1892.6
YA800041	g10985601	V0050220b	A017424P1	p2G018300	C1892.12
YA800060	g10987101	V0203313b	A017480P1	p2G022400	C1712.1
YA800068	g11002701	V0062905m	A018676P1	p2G022500	C1712.6
YA800074	g11003201	V0240105b	A021452P1	p2G022900	C1712.9
YA800078	g11007801	V0045128b	A022384P1	p2G023500	C1674.12
YA800364	g11031101	V0315506b	A023108P2	p2G023600	C1652.20
YA800458	g11031201	V0814901b	A023113P1	p2G025200	C1644.18
YA800461	g1107901	V1118902m	A023163P1	p2G025400	C1644.34
YA800463	g11135901	V0016209m	A023400P1	p2G027200	C1621.3
YA800494	g11136201	V1155101b	A023571P1	p2G028000	C1576.17
YA800495	g11160201	V0071420b	A023993P1	p2G029200	C1497.35
YA800561	g11162601	V0020521b	A024962P1	p2G029300	C1402.10
YA800566	g11164101	V01196139b	A024982P1	p2G034400	C1397.19
YA800583	g11173501	V0625601m	A025150P1	p2G037800	C1397.21
YA800599	g11174601	V0030201b	A026250P1	p2G040500	C1397.25
YA800682	g11207701	V0062902m	A026862P1	p2G040700	C1361.2
YA801597	g11207801	V0614403m	A026878P1	p2G043000	C1349.12
YA801608	g11208001	V0050119m	A027539P1	p2G043200	C1316.28
YA802302	g11208101	V0041247b	A028044P1	p2G045200	C1304.3
YA802303	g11208201	V01196146b	A028239P1	p2G046000	C1304.6
YA802306	g11500801	V0014707b	A028255P1	p2G046300	C1279.6
YA802308	g11501101	V0050209m	A028304P2	p2G046400	C1246.8
YE001239	g11597201	V0250404b	A028416P1	p2G046700	C1116.3
YE002940	g11597601	V0050106b	A029175P1	p2G046900	C0897.21
YE003082	g11597801	V0050224b	A029199P1	p2G051100	C0879.27
YE003084	g11598501	V0160108b	A030031P1	p2G052200	C0879.28
YE003100	g11771501	V0050115b	A030355P1	p2G053700	C0810.2
YE003315	g11771601	V0010202b	A031693P1	p2G053800	C0807.12
YE003950	g11771701	V1092202b	A031874P1	p2G054300	C0737.11
YE004174	g1177201	V0038401m	A032938P1	p2G054500	C0668.12
YE005092	g11840601	V0018203m	A033086P2	p2G054700	C0642.10
YE005093	g11841201	O2288301b	A000505P1	p2G055200	C0642.14
YE005507	g11841301	V0000608b	A000569P1	p2G055600	C0642.18
YE005742	g11841401	V0000612m	A000643P1	p2G055700	C0642.23
YE006166	g12071401	V0000630b	A000707P1	p2G056100	C0642.25
YE006169	g12071801	V0002115b	A000752P1	p2G057100	C0408.6
YE007395	g12125801	V00040128b	A001037P1	p2G057600	C0403.10
YE007639	g12399001	V00095105m	A001122P1	p2G057800	C0389.7
YE010026	g12494801	V0010054m	A001196P1	p2G059000	C0375.45
YE011855	g12771501	V0010801m	A001299P1	p2G059200	C0372.3
YE012918	g12794701	V0011602b	A001363P1	p2G060400	C0307.1
YE015785	g12795101	V0012032b	A001371P1	p2G066600	C0307.9
YE016009	g12796301	V0012384b	A001615P2	p2G067500	C0246.3
YE016010	g12876101	V0012727b	A002042P1	p2G067600	C0233.13
YE017418	g12876901	V0013623b	A002111P1	p2G068100	C0233.14
YE100869	g12877201	V0016217m	A002119P1	p2G068900	C0227.13
YE100872	g12879801	V0017013m	A002263P1	p2G069000	C0200.23
YE101879	g12880001	V0018334b	A002284P1	p2G083200	C0187.6
YE101880	g12883601	V0020503b	A002461P1	p2G088500	C0187.14
YE101886	g12894501	V0020519b	A002553P1	p2G101900	C0187.15
YE200281	g12894701	V0020710b	A002565P1	p2G111700	C0183.3
YE200292	g12894901	V0020719b	A002609P1	p2G111800	C0159.15
YE200524	g12895101	V0020723b	A002705P1	p2G113200	C0124.31
YE200551	g12898901	V0021916b	A002817P1	p2G117200	C0116.3
YE201448	g12989201	V0021918m	A002824P1	p2G117300	C0022.23
YE201623	g12990001	V0023306m	A003197P1	p2G117400	C0022.26
YE201626	g12990501	V0023902b	A003239P1	p2G117500	C0019.60
YE300094	g12990601	V0023906b	A003662P1	p2G117700
YE300096	g12991101	V0025201m	A003670P1	p2G118000
YE401216	g13024801	V0025799b	A004328P1	p2G119900
YE401915	g13055001	V0026028m	A004692P1	p2G121000
YE402498	g13055101	V0033703m	A004743P1	p2G126100
YE402503	g13055201	V0034801m	A004873P1	p2G126200
YE500906	g13071001	V0034803b	A004952P1	p2G126300
YE501130	g1535801	V0034810b	A005297P1	p2G126400
YE501498	g1536101	V0038405b	A005351P1	p2G126600
YE501499	g1536401	V0038702b	A005685P1	p2G126700
YE600814	g1573801	V0039812m	A005720P2	p2G126900
YE601658	g1574102	V0041243m	A006186P1	p2G127000
YE800106	g1581401	V0041246m	A006206P1	p2G135700
YE800107	g1584901	V0049115b	A006238P1	p2G274900
YE800109	g1606501	V0049116b	A006331P1	p2G283300
YE800314	g1612501	V0049191b	A006373P1	p2G283400
YE800322	g1613001	V0050215b	A006466P1	p3G009700
YE800357	g1617001	V0050312b	A006478P2	p3G010100
YE800358	g1619001	V0054520m	A006482P1	p3G010300
YE800362	g1665701	V0054946b	A006543P1	p3G016700
YE800364	g1666601	V0058211b	A006718P1	p3G040600
YE800369	g1671701	V0058251b	A006859P1	p3G040800
YE800450	g1671801	V00595107b	A006979P1	p3G041000
YE800451	g1950901	V0059875m	A007013P1	p3G041100
YE800481	g2113702	V0062906m	A007197P1	p3G041500
YE800483	g2114101	V0076454b	A007370P1	p3G054800
YE800485	g2313701	V0082370m	A007708P1	p3G080300
YE800638	g2314201	V0082926b	A008104P1	p3G080600
YE800640	g2364101	V0086111b	A008281P1	p3G080800
YE800679	g2364401	V0086228b	A008423P1	p3G082400
YE801122	g2364601	V0086607m	A008908P1	p3G083200
YE801483	g2367501	V0087804b	A009357P1	p3G085000
YE801795	g2367901	V0088202b	A009427P1	p3G086700
YE801805	g2369501	V0089082m	A009581P1	p3G087900
YE801808	g2372101	V0096710b	A009893P1	p3G088000
YE802633	g2430901	V0103709b	A009988P1	p3G089000
YE802661	g2433802	V0103710b	A010238P1	p3G089200
YE802662	g2435401	V0105903b	A010324P1	p3G089400
YE802664	g2458701	V0105907m	A010406P1	p3G092700
YE802668	g2481801	V0105908b	A010578P1	p3G100000
YE802670	g2599101	V0105918m	A010660P1	p3G130700
YE802674	g2659501	V0105925b	A010747P1	p3G130900
YE802676	g2674001	V0110643b	A011459P1	p3G141500
YE802711	g2678801	V0112414b	A011615P1	p3G175600
YE802718	g2678901	V0112628b	A011652P1	p3G176100
YE802719	g2924401	V0112913m	A012228P1	p4G009300
YE802722	g2924701	V0114102b	A012321P1	p4G038500
YE802796	g3052401	V0114105b	A012539P2	p4G109000
YE803327	g3065601	V0125108b	A012691P1	p4G109400
YA000160	g3072701	V0126801m	A012880P1	p4G149700
YA000722	g3076601	V0127803b	A013021P1	p4G149800
YA001387	g3079201	V01323106b	A013053P1	p4G149900
YA001788	g3272701	V01323119b	A013282P1	p4G201800
YA001793	g3321801	V0132334m	A013366P1	p4G224500
YA001801	g3322001	V0132361b	A013396P1	p4G236500
YA001802	g3322201	V0133901b	A013602P1	p4G248700
YA001809	g3322301	V0134703b	A013950P1	p4G260900
YA001971	g3322601	V0136967b	A014160P1	p4G284000
YA002119	g3326301	V0141207b	A014249P2	p4G284300
YA002133	g3493501	V0142812b	A014710P1	p4G284800
YA002144	g3493901	V0150707b	A014956P1	p4G285100
YA002152	g3494501	V0152405m	A015005P1	p4G285500
YA002159	g3495701	V0158049m	A015132P1	p4G286000
YA002162	g3617101	V0161510b	A015216P1	p5G019000
YA002170	g3742801	V0169501b	A015288P1	p5G025000
YA002420	g3743101	V0176111m	A015407P1	p5G025100
YA002427	g3933801	V0176203b	A015426P1	p5G025200
YA003066	g3934101	V0183616m	A015576P1	p5G025300
YA003085	g3948601	V0193219m	A015673P1	p5G025400
YA003361	g3949201	V0198804b	A015678P1	p5G025500
YA003363	g3950701	V0213603m	A015905P1	p5G025600
YA004299	g3952701	V0213625b	A016169P1	p5G074600
YA004302	g3965801	V0223311m	A016234P1	p5G074700
YA006038	g3966001	V0228207b	A016804P1	p5G111200
YA006121	g4004001	V0232784b	A016832P1	p5G227800
YA006224	g4004901	V0238809b	A016842P1	p6G083100
YA007834	g4005001	V0240108b	A017039P1	p6G083200
YA008484	g4006401	V0240307m	A017521P1	p6G083400
YA010649	g4011101	V0242407b	A017546P1	p6G129800
YA012844	g4016101	V0247415b	A017823P1	p6G130000
YA014028	g4016201	V0260201b	A017828P1	p6G132100
YA014151	g4081801	V0265910b	A017922P1	p6G146200
YA014897	g4095501	V0268403b	A018050P1	p6G146400
YA015050	g4095601	V0275603m	A018100P1	p6G152300
YA015551	g4095701	V0296006b	A018143P1	p6G153200
YA015692	g4095801	V0309807b	A018255P1	p6G153300
YA015877	g4095901	V0329202m	A018269P1	p6G153400
YA017256	g4096001	V0333301b	A018684P1	p6G160100
YA017520	g4110201	V0334401b	A019114P1	p6G194900
YA017948	g4163901	V0351521b	A019288P1	p6G199100
YA018079	g4164201	V0368703m	A019451P1	p6G199200
YA018247	g4359601	V0371605b	A020100P1	p6G199400
YA018253	g4465601	V0375602b	A020692P1	p6G199700
YA100012	g4465701	V0375605m	A020946P1	p6G199800
YA100954	g4473901	V0387801b	A021145P1	p6G200200
YA200009	g4479501	V0394201b	A021159P1	p6G200400
YA200013	g4481001	V0397410b	A021211P1	p6G200900
YA200026	g4491501	V0400104b	A021253P1	p6G201100
YA200028	g4491701	V0429807m	A021326P1	p6G243400
YA200037	g4547601	V0430529m	A021538P1	p6G243600
YA200139	g4815501	V0430531m	A021941P1	p6G243700
YA200176	g4815701	V0434901m	A022061P1	p6G243800
YA200177	g4816101	V0438314b	A022431P1	p6G243900
YA200179	g4816301	V0438318b	A022548P1	p7G026100
YA200218	g4817001	V0459001b	A022610P1	p7G035000
YA200222	g4867001	V0461301b	A023013P1	p7G035600
YA200249	g4867301	V0481802m	A023108P1	p7G036900
YA200255	g4893701	V0499909b	A023665P1	p7G037000
YA200425	g5139001	V0512104b	A023728P1	p7G037500
YA200462	g5238601	V0519303m	A023896P1	p7G037600
YA200473	g5239301	V0531406b	A024159P1	p7G062200
YA200499	g5239801	V0565901m	A024497P1	p7G062500
YA200501	g5391501	V0591301b	A024543P1	p7G062600
YA200527	g5397801	V0597901b	A024863P1	p7G062900
YA200533	g5397901	V0610401m	A024867P1	p7G063000
YA200536	g5457101	V0624205m	A024890P1	p7G063800
YA200538	g5533601	V0627206b	A024907P1	p7G065300
YA200543	g5595202	V0634704b	A025127P1	p7G065400
YA200546	g5629801	V0640701b	A025137P1	p7G065500
YA200655	g5642601	V0657201b	A025221P1	p7G078000
YA200672	g5642801	V0710004b	A025294P1	p7G160100
YA200965	g5651501	V0718506b	A025324P1	p8G005100
YA201842	g5655601	V0764802m	A025683P1	p8G005200
YA202020	g5773501	V0805702b	A025776P1	p8G005300
YA202021	g5949801	V0817801m	A025780P1	p8G005400
YA202072	g5977501	V0838701b	A025863P1	p8G005500
YA300423	g5977601	V0840601m	A026043P1	p8G005600
YA300431	g5977701	V0842701b	A026129P1	p8G007600
YA300438	g5984301	V0869701m	A026225P1	p8G008600
YA300439	g6183101	V0937004b	A026250P4	p8G008700
YA300586	g6244001	V0955806b	A026320P1	p8G008900
YA300873	g6244201	V1017201b	A026330P1	p8G009000
YA300905	g6245001	V1094601b	A026368P1	p8G009300
YA302761	g6245101	V1122802b	A027906P1	p8G009400
YA302764	g6245301	V1228001b	A027982P1	p8G009600
YA401084	g6302101	V1262401b	A027984P1	p8G009700
YA401552	g6308401	V0001711m	A027998P1	p8G010000
YA402142	g6520201	V0013612b	A028237P1	p8G010200
YA500511	g6566301	V0013619b	A028253P1	p8G010600
YA500812	g6568801	V0013620b	A028304P1	p8G010700
YA601873	g6569401	V0026026m	A028468P1	p8G011900
YA602796	g6768101	V0026040m	A028593P1	p8G012000
YA603581	g7001901	V0030416m	A028646P1	p8G012100
YA700289	g7002301	V0037008m	A028749P1	p8G021700
YA700442	g7074001	V0037737m	A028760P1	p8G022800
YA700723	g7074201	V0040711m	A028830P1	p8G023100
YA700725	g7222001	V0058212m	A029063P1	p8G023200
YA700732	g7222201	V0062009b	A029107P1	p8G023500
YA700740	g7222401	V0071306b	A029423P1	p8G023700
YA700741	g7223201	V0076441m	A029525P1	p8G023800
YA700742	g7233201	V0086304b	A029552P1	p8G023900
YA700744	g7233501	V0087807m	A029847P1	p8G026500
YA700787	g7233801	V0103705m	A029867P1	p8G026700
YA700919	g7275201	V0132349b	A029920P1	p8G026800
YA701784	g7275501	V0132824b	A030824P1	p8G027000
YA800133	g7279501	V0136964b	A031185P1	p8G027100
YA800138	g7299401	V0169502m	A031468P1	p8G027300
YA800140	g7319501	V0175115b	A031533P1	p8G031800
YA800146	g7319601	V0192801b	A032000P1	p8G032100
YA800148	g7319801	V0194403b	A032095P1	p8G032400
YA800171	g7319901	V0211803m	A032318P1	p8G034500
YA800467	g7320001	V0213604m	A032326P1	p8G034900
YA801219	g7320201	V0238307m	A032387P1	p8G037400
YA801260	g7583401	V0318310m	A032642P1	p8G037700
YA801274	g7829301	V0338510m	A032645P1	p8G041000
YA801675	g7829701	V0360402m	A032906P1	p8G044300
YA801826	g7843001	V0382314b	A033070P1	p8G044400
YA802377	g7859001	V0396501b	A033072P1	p8G046500
YE000625	g7877701	V0551801b		p8G046700
YE000630	g7878001	V0666105b		p8G053300
YE000639	g7881801	V1097401m		p8G056700
YE000640	g7882401			p8G077100
YE000650	g7960101			p8G077200
YE000653	g7964301			p8G077500
YE000755	g7967501			p8G077600
YE000758	g7969601			p8G079800
YE000802	g7969901			p8G102900
YE000814	g7973101			p8G108500
YE000980	g7973401			p8G108800
YE000985	g8054101			p8G109000
YE001000	g8054401			p8G109200
YE001035	g8054501			p8G109500
YE001050	g8054601			p8G110600
YE001317	g8054701			p8G110800
YE001631	g8054801			p8G111200
YE001638	g8109201			p8G111500
YE001643	g8109501			p8G112100
YE001656	g8181901			p8G117900
YE001925	g8182101			p8G118900
YE002446	g8182701			p8G127100
YE002907	g8185501			p8G127200
YE002914	g8185701			p8G127300
YE002916	g8185801			p8G132100
YE002943	g8203601			p8G132300
YE002993	g8207401			p8G132500
YE002995	g8207701			p8G176400
YE002997	g8208001			p8G179400
YE003074	g8211601			p8G179500
YE003124	g8361901			p8G184900
YE003173	g8363101			p8G185200
YE003178	g8474201			p8G185300
YE003184	g8475801			p8G185800
YE003187	g8500701			p8G237200
YE003734	g8505301			pI001800
YE003737	g8746401			pI002300
YE003742	g8761801
YE003754	g8761901
YE003923	g8777001
YE004050	g8777401
YE004051	g8781301
YE004054	g8781701
YE004125	g8792301
YE004197	g8796401
YE004199	g8796701
YE004201	g8798801
YE004254	g8814301
YE004265	g8815401
YE004446	g8850801
YE004645	g8851901
YE004831	g8899001
YE004991	g9043101
YE004994	g9043301
YE005122	g9045101
YE005126	g9047701
YE005196	g9174301
YE005203	g9195601
YE007220	g9369101
YE007402	g9441901
YE007601	g9448201
YE007633	g9448301
YE007883	g9448501
YE007944	g9516201
YE008570	g9603601
YE008571	g9636001
YE010105	g9636101
YE011935	g9880501
YE013562	g9882301
YE013563	g9883601
YE013995	g9883801
YE014000	g9883901
YE014004	g9884201
YE014806	g9884401
YE015436	g9884701
YE015474	g9888101
YE015478	g9933601
YE015783	g9971101
YE017740	g9988801
YE017743	g9989001
YE017862
YE017951
YE017984
YE018342
YE019057
YE100838
YE101343
YE104343
YE200006
YE200070
YE200103
YE200106
YE200107
YE200112
YE200193
YE200218
YE200222
YE200329
YE200332
YE200336
YE201246
YE201298
YE300173
YE300432
YE300433
YE300897
YE300918
YE300989
YE400293
YE401218
YE401861
YE501064
YE501758
YE601370
YE602424
YE701136
YE800012
YE800015
YE800020
YE800026
YE800036
YE800166
YE800180
YE800815
YE800821
YE800828
YE801456
YE801463
YE801494
YE801507
YE801885
YE802201
YA000718
YA001918
YA002125
YA002167
YA002501
YA002675
YA002814
YA002819
YA002875
YA002877
YA003088
YA003287
YA003292
YA008014
YA008019
YA009263
YA009477
YA009930
YA011025
YA011504
YA011518
YA011519
YA011648
YA011878
YA011907
YA011908
YA013035
YA013118
YA014181
YA014185
YA015508
YA015718
YA017159
YA017286
YA017775
YA018055
YA018155
YA100433
YA100435
YA100436
YA100471
YA100695
YA200551
YA200707
YA200769
YA201953
YA202068
YA202075
YA202078
YA300443
YA302197
YA302216
YA400097
YA400581
YA401549
YA500512
YA500514
YA500515
YA500521
YA500523
YA502789
YA601764
YA601874
YA602725
YA602769
YA602777
YA602782
YA602789
YA602801
YA603139
YA603577
YA604525
YA700286
YA800059
YA800062
YA800063
YA800143
YA800150
YA800155
YA800172
YA800174
YA800306
YA801272
YA801819
YA801820
YA801825
YA801836
YA802028
YA802253
YE000698
YE000753
YE001066
YE001315
YE001321
YE002931
YE003096
YE003119
YE003492
YE003493
YE003495
YE003741
YE004057
YE004108
YE004171
YE004683
YE005195
YE007253
YE008573
YE010043
YE010048
YE010056
YE010057
YE010059
YE010061
YE011901
YE011933
YE014102
YE015287
YE015426
YE015758
YE015983
YE016715
YE017008
YE017793
YE018018
YE018429
YE018467
YE018530
YE019218
YE100783
YE200286
YE201254
YE201305
YE201356
YE201457
YE201459
YE201463
YE203168
YE300431
YE400046
YE401961
YE500508
YE500509
YE500542
YE500543
YE601671
YE601723
YE602201
YE602416
YE602417
YE602422
YE602427
YE602429
YE602446
YE602448
YE700159
YE700251
YE800017
YE800091
YE800099
YE800160
YE800184
YE800186
YE800305
YE800682
YE801814
YE802070
YE802072
YE802195
YE802198
YE802435
YE802794
YE803034
YA010179
YA500482
YE500416
